# Supplementary material for: Kinase analysis of penile squamous cell carcinoma on multiple platforms to identify potential therapeutic targets
Source: Oncotarget. 2017 Feb 21;8(13):21710–8. doi: 10.18632/oncotarget.15558 (PMC5400617; doi:10.18632/oncotarget.15558)
Supplement: Supplementary file 4 [file oncotarget-08-21710-s004.xlsx]

## Sheet: PROTEIN KINASE GENES 
Gene Symbol	# of missense mutations
TTN	1266
OBSCN	603
MAP2K3	300
BRDT	158
WNK1	146
ALPK2	126
ALPK1	117
AURKB	108
CAMKK2	107
TBCK	105
GRK4	104
MYLK	102
AURKA	102
MST1R	83
STK32C	83
FGFR4	76
MAST4	75
STK31	68
MINK1	68
BRD2	66
MARK3	65
STK19	64
MYO3A	61
MYO3B	61
PXK	58
ULK4	56
PLK4	54
IRAK1	51
PASK	50
EIF2AK3	49
VRK2	45
ERBB2	45
DCLK2	44
PRKD2	44
CHEK1	44
DAPK1	44
TEX14	42
TEK	42
STK36	40
RPS6KA2	40
RIOK2	40
AATK	39
ANKK1	38
LRRK2	37
PTK2B	36
RPS6KA4	36
ERN2	36
FLT4	34
MAP3K4	33
WNK2	32
STK33	32
ROR2	32
CDC42BPA	32
EPHA5	30
EGFR	30
TRPM6	30
TRIB3	30
PAK6	30
ALPK3	29
TRIM33	28
CAMKK1	27
MAST2	27
ALK	26
SPEG	26
DSTYK	26
PTK7	25
MERTK	25
NEK1	25
TNIK	24
CAMK2G	24
MUSK	24
ULK2	24
TNK2	24
ULK1	23
EPHA1	22
BRSK2	22
SCYL3	22
IRAK2	22
AXL	22
DMPK	21
MAP3K1	21
DYRK1B	21
VRK3	20
SRMS	20
GSG2	20
PAK7	20
IRAK3	20
TTBK1	20
TNK1	20
EPHA6	20
ROS1	19
SBK2	19
EPHA10	19
SIK3	19
LATS2	19
FLT3	19
EPHA8	18
EEF2K	18
NEK11	18
ADCK4	18
ULK3	18
STK40	18
ATM	18
MAP3K6	18
SIK1	17
EIF2AK4	17
SLK	16
WNK3	16
FES	16
PRKCQ	16
GUCY2F	16
TESK1	15
NEK10	15
IRAK4	15
LTK	15
ZAK	15
PAK4	15
IKBKE	14
RIPK4	14
RNASEL	14
HIPK4	13
AAK1	13
KIAA1804	13
WNK4	13
MELK	13
GRK6	13
CDKL3	12
ATR	12
PRKDC	12
INSR	12
MAPK4	12
GUCY2C	12
RPS6KL1	11
RPS6KB2	11
NUAK1	11
CDC42BPG	11
TYK2	11
GUCY2D	11
PRKCA	11
TTBK2	11
STK17A	11
EPHA3	11
TYRO3	11
LMTK2	10
TAOK3	10
CDKL1	10
MET	10
ACVR1C	10
BUB1B	10
PRPF4B	10
PSKH2	10
PIM3	10
FGFR2	10
CSF1R	10
BMP2K	10
NTRK1	10
NEK4	10
EPHA2	9
MAP3K15	9
STK25	9
ROCK2	8
MAP4K2	8
CHUK	8
FRK	8
MAP3K9	8
RPS6KA1	8
MYLK3	8
MAST3	8
UHMK1	8
NUAK2	8
STYK1	8
KALRN	8
KDR	8
TRRAP	8
GRK7	7
CSNK1A1L	7
TP53RK	7
FER	7
TAOK2	7
NPR1	7
NRK	7
TAF1L	7
ADCK5	7
TXK	7
PTK2	7
PAK3	6
STK35	6
HCK	6
PIM1	6
NEK9	6
PRKACG	6
IKBKB	6
AKT1	6
ROR1	6
ACVRL1	6
FGFR3	6
ACVR2A	6
SCYL2	6
ABL2	6
PKN1	6
CAMK2B	6
MAST1	6
LRRK1	6
MAP3K10	5
RPS6KC1	5
PINK1	5
MYLK4	5
MLKL	5
BMPR1A	5
TSSK2	5
KSR1	5
TNNI3K	5
RIPK3	4
GAK	4
MAP4K5	4
MAP2K2	4
TLK2	4
CIT	4
SGK2	4
MAPK12	4
STK32B	4
CAMK2A	4
SYK	4
STK4	4
PRKX	4
CLK3	4
LIMK2	4
HIPK3	4
NEK5	4
BTK	4
BRSK1	3
CDC7	3
TSSK4	3
CASK	3
EPHA4	3
CAMK1G	3
MKNK2	3
STK3	3
PLK3	3
PHKG1	3
PDGFRB	3
PDGFRA	3
NEK2	3
MOS	3
TESK2	3
MAPK15	3
MAK	3
LATS1	3
INSRR	3
FASTK	3
NEK3	2
MAPKAPK2	2
EPHB1	2
MKNK1	2
TTK	2
WEE1	2
KSR2	2
STK16	2
CAMK1D	2
PTK6	2
RET	2
IGF1R	2
PRKCZ	2
TRIM24	2
TRPM7	2
PRKCG	2
BLK	2
BMPR2	2
MYLK2	2
SMG1	2
EIF2AK1	2
YES1	2
ABL1	2
KIT	2
DDR2	2
RYK	2
GSK3B	2
LMTK3	2
MAPK6	2
SNRK	2
ICK	2
ROCK1	2
MAP3K12	2
CLK2	2
PRKD3	1
STK10	1
SIK2	1
ADRBK1	1
PRKAA2	1
RIOK3	1
RIOK1	1
RPS6KA5	1
CDKL2	1
DYRK4	1
JAK2	1
TSSK3	1
DCLK3	1
TSSK1B	1
CSNK2A2	1
CSNK1G1	1
MAP3K11	1
MAP3K14	1
PAK2	1
HUNK	1
EPHB4	1
EPHB3	1
GRK5	1
MTOR	1
GRK1	1
OXSR1	1
TAOK1	1
BRD4	1
PLK1	1
BRAF	1
TIE1	1
