# Supplementary material for: Kinase analysis of penile squamous cell carcinoma on multiple platforms to identify potential therapeutic targets
Source: Oncotarget. 2017 Feb 21;8(13):21710–8. doi: 10.18632/oncotarget.15558 (PMC5400617; doi:10.18632/oncotarget.15558)
Supplement: Supplementary file 5 [file oncotarget-08-21710-s005.xlsx]

## Sheet: Raw
Gene Name	Annotation	Accession #	Probe Name	Class Name	20141121_11212014 13-24_01_10.RCC	20141121_11212014 13-24_01_11.RCC	20141121_11212014 13-24_01_12.RCC	20141121_11212014_01_01.RCC	20141121_11212014_01_02.RCC	20141121_11212014_01_03.RCC	20141121_11212014_01_04.RCC	20141121_11212014_01_05.RCC	20141121_11212014_01_06.RCC	20141121_11212014_01_07.RCC	20141121_11212014_01_08.RCC	20141121_11212014_01_09.RCC	20141121_11212014_01_10.RCC	20141121_11212014_01_11.RCC	20141121_11212014_01_12.RCC
					06-08-A246a	07-11-A225a	07-11-A226a	05-01-A027a A4	07-07-A241a	07-12-A198a	WD-21000	WD-21002	WD-21003	WD-21004	WD-21005	WD-21006	WD-21007	WD-21009	05-01-A027a A7
ABL1		NM_005157.3		Endogenous	13	154	64	44	186	151	109	32	130	97	68	141	39	197	62
ACVR1B		NM_004302.3		Endogenous	3	80	17	15	84	31	46	21	107	46	34	38	18	102	23
ACVR1C		NM_145259.2		Endogenous	11	8	3	10	8	13	11	14	19	10	7	8	6	69	13
ACVR2A		NM_001616.3		Endogenous	21	152	77	35	67	73	46	41	149	133	49	184	67	63	41
AKT1		NM_005163.2		Endogenous	46	1378	386	286	3047	873	682	342	914	347	522	459	307	918	560
AKT2		NM_001626.2		Endogenous	30	496	253	240	445	385	275	154	444	222	449	334	113	390	300
AKT3		NM_181690.1		Endogenous	22	100	129	91	144	154	122	51	117	280	58	221	49	225	71
ALK		NM_004304.3		Endogenous	11	15	8	10	16	12	16	9	9	15	8	15	6	10	4
ALKBH2		NM_001001655.2		Endogenous	8	19	9	14	27	33	12	20	50	25	13	17	12	11	22
ALKBH3		NM_139178.3		Endogenous	1	93	18	29	141	53	75	29	28	38	53	47	22	62	32
AMER1		NM_152424.3		Endogenous	4	58	25	24	60	28	18	23	103	55	46	46	13	41	31
AMH		NM_000479.3		Endogenous	4	10	6	5	13	5	7	3	4	4	10	8	7	16	6
ANGPT1		NM_001146.3		Endogenous	15	15	18	17	32	33	14	17	32	115	10	47	20	11	26
APC		NM_000038.3		Endogenous	22	94	56	32	108	93	105	42	111	70	40	89	32	89	41
APH1B		NM_001145646.1		Endogenous	16	11	5	27	20	23	6	26	54	55	4	38	22	10	21
AR		NM_001011645.1		Endogenous	3	13	92	16	11	17	13	12	20	95	8	197	6	22	16
ARID1A		NM_006015.4		Endogenous	16	293	66	74	219	214	203	48	268	77	99	145	52	183	97
ARID1B		NM_020732.3		Endogenous	25	453	144	87	360	339	290	74	761	197	195	347	103	425	124
ARID2		NM_152641.2		Endogenous	28	235	113	86	210	140	126	94	223	116	135	162	62	202	76
ARNT2		NM_014862.3		Endogenous	16	30	4	22	18	20	11	16	30	51	19	28	9	9	17
ASXL1		NM_001164603.1		Endogenous	12	200	101	100	243	145	111	88	259	149	101	143	127	175	122
ATM		NM_138292.3		Endogenous	13	26	9	29	62	41	31	16	38	39	19	42	19	45	16
ATR		NM_001184.2		Endogenous	28	254	91	154	394	197	184	101	356	175	156	176	163	410	156
ATRX		NM_000489.3		Endogenous	41	332	129	98	286	234	185	100	333	180	142	187	130	249	136
AXIN1		NM_181050.1		Endogenous	11	147	65	57	171	140	147	84	192	75	123	78	68	91	86
AXIN2		NM_004655.3		Endogenous	1	15	24	14	35	33	64	9	26	59	19	85	11	56	15
B2M		NM_004048.2		Endogenous	288	68930	2651	12412	27528	10594	8175	11302	24415	5903	17906	9358	4527	24229	17974
BAD		NM_004322.3		Endogenous	15	152	59	40	161	105	153	64	97	58	79	94	22	172	79
BAIAP3		NM_003933.4		Endogenous	6	2	8	48	17	10	8	18	22	22	6	14	32	15	74
BAMBI		NM_012342.2		Endogenous	8	13	3	13	13	39	14	29	20	42	14	21	16	3	8
BAP1		NM_004656.2		Endogenous	43	475	138	212	343	363	253	254	282	231	230	324	330	229	317
BAX		NM_138761.3		Endogenous	13	377	78	190	299	270	163	93	338	76	219	146	92	290	240
BCL2		NM_000657.2		Endogenous	15	60	32	22	17	29	12	22	55	50	9	53	17	22	22
BCL2A1		NM_004049.2		Endogenous	17	72	4	19	21	24	6	25	26	13	27	17	11	9	14
BCL2L1		NM_138578.1		Endogenous	17	491	119	244	250	420	342	418	303	120	354	175	266	334	309
BCOR		NM_001123383.1		Endogenous	22	137	56	19	60	76	66	43	132	49	45	75	19	83	27
BDNF		NM_170732.4		Endogenous	24	16	16	17	13	22	24	21	27	32	21	25	27	13	14
BID		NM_197966.1		Endogenous	28	119	26	39	69	60	54	23	119	42	27	43	28	169	87
BIRC3		NM_182962.1		Endogenous	9	61	3	25	15	16	7	30	55	20	13	33	42	10	40
BIRC7		NM_022161.2		Endogenous	4	10	4	6	7	6	1	6	13	7	7	11	3	15	6
BMP2		NM_001200.2		Endogenous	8	87	23	51	123	181	223	78	15	48	114	117	34	74	47
BMP4		NM_001202.2		Endogenous	5	12	27	7	34	59	25	14	25	52	22	51	19	29	15
BMP5		NM_021073.2		Endogenous	11	25	17	19	11	15	13	15	44	36	26	22	21	15	21
BMP6		NM_001718.2		Endogenous	19	83	21	34	38	93	18	17	50	112	13	59	16	182	45
BMP7		NM_001719.1		Endogenous	20	932	64	20	37	219	298	55	175	158	80	123	79	90	49
BMP8A		NM_181809.3		Endogenous	10	21	5	22	48	33	16	19	36	31	10	15	9	43	5
BMPR1B		NM_001203.1		Endogenous	30	135	51	69	264	87	120	30	43	62	55	80	27	86	70
BNIP3		NM_004052.2		Endogenous	33	194	135	390	961	732	729	263	436	81	211	119	140	125	243
BRAF		NM_004333.3		Endogenous	22	179	77	45	183	142	237	55	163	125	84	129	65	190	57
BRCA1		NM_007305.2		Endogenous	15	125	29	52	160	68	69	67	286	42	68	43	62	36	89
BRCA2		NM_000059.3		Endogenous	10	67	18	24	97	44	36	25	188	32	52	25	64	15	60
BRIP1		NM_032043.1		Endogenous	17	115	27	73	130	92	34	40	339	37	47	35	71	28	68
C19orf40		NM_152266.3		Endogenous	20	48	24	31	52	19	22	27	75	23	36	31	19	36	26
CACNA1C		NM_199460.2		Endogenous	13	30	32	12	20	14	20	16	13	33	15	50	11	29	19
CACNA1D		NM_000720.2		Endogenous	6	8	9	6	9	9	9	14	13	8	3	18	8	11	5
CACNA1E		NM_000721.2		Endogenous	15	17	18	5	6	11	13	12	21	19	8	16	5	9	11
CACNA1G		NM_198397.1		Endogenous	4	2	17	5	4	15	9	13	8	27	5	14	8	5	3
CACNA1H		NM_021098.2		Endogenous	10	21	45	8	12	17	18	19	24	53	13	29	9	12	14
CACNA2D1		NM_000722.2		Endogenous	22	37	78	39	57	45	32	25	71	169	23	144	60	54	24
CACNA2D2		NM_001005505.1		Endogenous	3	4	3	9	4	2	4	4	11	10	11	9	4	3	8
CACNA2D3		NM_018398.2		Endogenous	5	67	92	4	6	45	10	5	12	48	8	51	24	9	4
CACNA2D4		NM_001005737.1		Endogenous	3	4	5	5	7	5	8	8	33	15	4	15	10	5	6
CACNB2		NM_000724.3		Endogenous	19	22	21	22	23	21	20	29	63	99	21	85	24	17	21
CACNB3		NM_000725.2		Endogenous	4	25	27	21	26	17	50	16	100	50	40	41	27	51	30
CACNB4		NM_001005747.2		Endogenous	6	3	13	7	2	8	4	6	11	11	1	35	5	9	1
CACNG1		NM_000727.2		Endogenous	20	31	20	15	7	14	17	12	10	13	16	18	18	16	23
CACNG4		NM_014405.2		Endogenous	19	19	5	27	30	15	20	10	70	23	7	16	11	8	40
CACNG6		NM_145814.1		Endogenous	4	12	5	14	16	11	3	9	22	18	13	11	9	4	10
CALML3		NM_005185.2		Endogenous	8	258	188	23	43	131	59	79	26	21	89	57	41	61	38
CALML5		NM_017422.4		Endogenous	15	27	311	31	15	24	10	28	98	61	46	278	13	20	31
CALML6		NM_138705.2		Endogenous	1	2	1	6	2	5	8	3	11	14	4	6	2	1	8
CAMK2B		NM_001220.3		Endogenous	17	14	31	10	12	18	20	12	17	16	11	22	10	12	15
CAPN2		NM_001748.4		Endogenous	33	3359	406	439	1803	1371	1167	240	697	416	563	382	483	1592	555
CARD11		NM_032415.2		Endogenous	4	32	10	25	10	21	16	34	29	24	30	47	12	16	25
CASP10		NM_032977.3		Endogenous	19	21	13	9	14	15	7	21	37	25	12	23	13	9	20
CASP12		NM_001191016.1		Endogenous	17	11	5	10	8	9	4	9	12	21	8	15	6	8	10
CASP3		NM_032991.2		Endogenous	12	224	26	58	108	178	75	59	227	47	115	123	33	282	93
CASP7		NM_001227.3		Endogenous	9	403	60	70	280	104	113	56	192	56	117	67	48	162	88
CASP8		NM_001228.4		Endogenous	38	424	82	151	230	160	345	193	299	107	276	179	106	205	159
CASP9		NM_001229.2		Endogenous	4	80	11	12	14	27	10	6	30	15	7	24	8	34	23
CBL		NM_005188.2		Endogenous	13	114	33	81	266	90	141	96	81	70	85	89	153	114	120
CBLC		NM_012116.3		Endogenous	9	119	23	62	45	94	58	50	64	16	152	20	29	71	77
CCNA1		NM_003914.3		Endogenous	32	20	18	63	12	19	15	13	29	21	37	17	17	24	150
CCNA2		NM_001237.2		Endogenous	28	433	73	140	744	151	175	61	616	34	221	63	64	108	285
CCNB1		NM_031966.2		Endogenous	55	769	150	383	1267	375	413	216	1299	63	552	100	120	147	531
CCNB3		NM_033671.1		Endogenous	5	9	1	3	9	9	5	2	4	3	4	6	1	6	7
CCND1		NM_053056.2		Endogenous	76	663	234	117	782	111	375	81	205	202	135	110	47	414	178
CCND2		NM_001759.2		Endogenous	11	564	50	53	519	1196	113	117	193	142	251	170	15	133	31
CCND3		NM_001760.2		Endogenous	7	141	43	50	74	59	52	38	161	55	39	69	35	103	95
CCNE1		NM_001238.1		Endogenous	9	81	16	59	60	88	57	80	91	31	107	37	20	17	76
CCNE2		NM_057735.1		Endogenous	13	82	21	26	140	36	41	13	138	23	34	33	24	15	51
CCNO		NM_021147.3		Endogenous	8	6	4	4	5	3	3	4	6	6	5	3	3	6	5
CCR7		NM_001838.2		Endogenous	2	20	6	17	7	15	3	29	26	8	13	41	12	7	14
CD14		NM_000591.2		Endogenous	16	874	37	99	133	85	75	85	136	47	91	131	31	334	198
CD19		NM_001770.4		Endogenous	16	40	8	29	7	62	6	46	46	48	9	29	21	6	20
CD40		NM_001250.4		Endogenous	14	150	26	33	34	27	11	31	51	47	20	43	11	94	56
CDC14A		NM_033313.2		Endogenous	18	67	40	28	32	49	30	34	70	44	29	47	15	33	11
CDC14B		NM_003671.3		Endogenous	28	25	13	29	61	56	41	43	105	89	10	47	22	44	26
CDC25A		NM_001789.2		Endogenous	9	36	9	32	44	41	12	32	80	28	17	21	42	5	43
CDC25B		NM_021873.2		Endogenous	13	545	49	105	426	190	444	67	394	37	103	60	109	102	123
CDC25C		NM_001790.2		Endogenous	7	37	6	22	39	16	16	15	103	24	14	22	11	10	24
CDC6		NM_001254.3		Endogenous	34	164	20	101	334	132	75	87	391	46	106	68	59	33	182
CDC7		NM_003503.2		Endogenous	11	48	9	21	73	50	35	21	193	29	30	27	31	21	30
CDH1		NM_004360.2		Endogenous	12	1861	394	787	953	2275	2976	637	1555	172	887	944	440	1031	902
CDK2		NM_001798.2		Endogenous	15	83	44	58	189	74	41	56	158	63	74	77	87	75	94
CDK4		NM_000075.2		Endogenous	19	208	34	73	305	137	88	57	347	43	145	90	58	175	112
CDK6		NM_001259.5		Endogenous	24	322	48	185	317	115	306	75	160	59	120	76	104	224	257
CDKN1A		NM_000389.2		Endogenous	52	768	294	527	589	1204	1436	353	219	76	634	382	283	626	575
CDKN1B		NM_004064.2		Endogenous	18	129	57	64	47	94	49	84	270	60	94	106	53	77	81
CDKN1C		NM_000076.2		Endogenous	10	34	18	27	47	36	78	24	46	50	24	70	14	67	31
CDKN2A		NM_000077.3		Endogenous	5	18	3	40	59	9	33	11	110	8	15	10	32	11	38
CDKN2B		NM_004936.3		Endogenous	34	275	75	302	309	189	817	324	281	56	396	129	203	1269	410
CDKN2C		NM_001262.2		Endogenous	7	86	19	35	176	41	35	19	53	46	26	72	111	28	105
CDKN2D		NM_001800.3		Endogenous	16	37	30	21	30	24	72	30	83	50	31	41	41	44	21
CEBPA		NM_004364.2		Endogenous	4	300	76	88	93	283	97	87	459	70	327	399	63	98	85
CEBPE		NM_001805.2		Endogenous	7	11	4	9	11	8	3	11	24	17	4	19	15	8	4
CHAD		NM_001267.2		Endogenous	13	6	8	10	10	14	2	4	18	20	6	7	10	11	8
CHEK1		NM_001114121.1		Endogenous	17	126	38	81	323	101	78	60	168	45	77	46	107	37	91
CHEK2		NM_007194.3		Endogenous	20	77	41	27	40	43	49	26	77	30	47	53	47	31	50
CHUK		NM_001278.3		Endogenous	14	206	57	145	277	180	162	120	320	117	197	159	88	197	223
CIC		NM_015125.3		Endogenous	16	123	106	120	128	106	59	76	128	120	127	151	107	143	176
CLCF1		NM_013246.2		Endogenous	4	29	7	10	7	41	11	13	18	5	3	9	5	10	4
CNTFR		NM_147164.1		Endogenous	21	12	23	8	34	17	9	8	25	44	11	45	25	12	23
COL11A1		NM_001854.3		Endogenous	29	14	11	52	312	17	114	36	63	18	44	44	11	200	26
COL11A2		NM_001163771.1		Endogenous	3	1	1	3	5	3	4	4	5	6	7	4	7	6	2
COL1A1		NM_000088.3		Endogenous	18	1756	382	1467	13209	2795	8271	2211	3538	505	2866	4578	498	20166	3135
COL1A2		NM_000089.3		Endogenous	10	359	215	214	1536	522	1426	348	991	416	425	1139	92	2905	455
COL24A1		NM_152890.5		Endogenous	4	14	7	9	10	12	16	8	6	13	2	11	7	12	6
COL27A1		NM_032888.2		Endogenous	26	61	46	134	338	129	182	71	232	76	160	91	103	182	125
COL2A1		NM_001844.4		Endogenous	9	19	6	15	22	34	36	11	31	24	20	19	15	31	13
COL3A1		NM_000090.3		Endogenous	15	2038	350	2033	10770	4301	6841	2351	4262	1605	2195	7000	428	25189	2748
COL4A3		NM_000091.3		Endogenous	5	8	5	11	7	5	3	10	13	16	4	19	7	5	10
COL4A4		NM_000092.4		Endogenous	13	6	4	11	7	16	11	16	16	23	5	16	15	37	10
COL4A5		NM_033381.1		Endogenous	9	72	91	41	346	285	316	24	232	156	63	114	61	414	32
COL4A6		NM_001847.2		Endogenous	3	11	26	21	88	69	62	16	23	66	20	27	22	42	17
COL5A1		NM_000093.3		Endogenous	48	323	116	273	2308	535	1939	54	696	235	232	415	89	2761	308
COL5A2		NM_000393.3		Endogenous	19	269	65	142	880	314	646	103	358	91	196	420	37	1484	179
COL6A6		NM_001102608.1		Endogenous	5	6	6	5	7	6	3	9	12	14	4	46	8	3	10
COMP		NM_000095.2		Endogenous	8	50	44	40	390	196	94	11	132	164	11	48	17	15	21
CREB3L1		NM_052854.1		Endogenous	11	109	16	22	140	59	92	14	55	39	15	62	14	176	38
CREB3L3		NM_001271995.1		Endogenous	7	3	5	9	4	7	5	5	7	11	13	8	3	3	6
CREB3L4		NM_130898.2		Endogenous	22	43	14	16	26	13	8	19	51	30	11	24	15	17	20
CREB5		NM_182898.2		Endogenous	46	67	44	29	228	49	53	27	152	47	39	51	44	33	31
CREBBP		NM_004380.2		Endogenous	17	20	16	12	12	6	18	19	33	29	13	19	12	10	23
CRLF2		NM_001012288.1		Endogenous	2	5	1	3	4	3	4	2	2	4	3	2	1	5	3
CSF1R		NM_005211.2		Endogenous	4	22	8	15	15	7	9	6	20	12	9	11	2	17	17
CSF2		NM_000758.2		Endogenous	6	12	1	11	16	8	2	8	15	13	12	14	15	10	21
CSF3		NM_000759.3		Endogenous	1	6	2	5	5	9	9	2	8	4	2	8	6	4	8
CSF3R		NM_156038.2		Endogenous	33	57	28	32	32	50	23	94	48	35	55	46	22	42	31
CTNNB1		NM_001904.3		Endogenous	51	3097	526	1061	1886	2654	2077	434	1950	698	941	1333	465	2022	1130
CUL1		NM_003592.2		Endogenous	41	735	109	157	550	395	604	144	358	139	264	237	80	353	121
CXXC4		NM_025212.1		Endogenous	16	18	17	8	16	16	8	11	13	21	10	19	15	12	16
CYLD		NM_015247.1		Endogenous	17	394	94	173	214	191	320	212	316	179	204	282	163	285	213
DAXX		NM_001350.3		Endogenous	38	373	94	86	287	263	210	72	392	101	146	140	144	221	101
DDB2		NM_000107.1		Endogenous	3	213	80	75	306	175	137	66	196	138	112	137	113	215	115
DDIT3		NM_004083.4		Endogenous	24	160	59	69	188	64	103	55	133	90	277	70	112	128	85
DDIT4		NM_019058.2		Endogenous	24	139	31	660	419	408	618	257	1407	66	966	144	127	539	808
DKK1		NM_012242.2		Endogenous	10	20	9	61	68	29	21	20	109	19	25	19	11	52	124
DKK2		NM_014421.2		Endogenous	21	12	17	10	11	9	15	16	18	22	14	26	13	8	19
DKK4		NM_014420.2		Endogenous	17	16	18	22	15	11	6	19	21	24	17	119	45	14	19
DLL1		NM_005618.3		Endogenous	5	36	41	24	119	55	47	12	25	57	31	43	30	74	34
DLL3		NM_203486.2		Endogenous	9	14	8	19	24	8	12	24	28	29	13	24	20	10	25
DLL4		NM_019074.2		Endogenous	8	21	23	21	44	52	37	40	40	37	33	48	21	50	21
DNMT1		NM_001379.2		Endogenous	24	352	89	116	453	290	272	140	765	77	199	154	219	212	183
DNMT3A		NM_022552.3		Endogenous	17	57	39	33	76	98	76	43	375	72	35	94	27	91	56
DTX1		NM_004416.2		Endogenous	20	17	12	15	21	20	18	13	37	30	10	21	16	14	11
DTX3		NM_178502.2		Endogenous	7	17	24	11	58	13	16	14	47	35	12	47	5	37	16
DTX4		NM_015177.1		Endogenous	21	212	19	31	44	37	34	23	119	58	26	49	28	105	57
DUSP10		NM_144728.2		Endogenous	16	139	20	49	114	49	63	29	92	22	140	54	54	242	93
DUSP2		NM_004418.3		Endogenous	6	24	7	25	28	38	5	15	74	16	14	74	38	15	40
DUSP4		NM_057158.2		Endogenous	12	109	10	33	153	129	25	26	49	45	28	29	18	84	18
DUSP5		NM_004419.3		Endogenous	42	436	591	531	295	1231	131	740	331	188	824	355	326	444	570
DUSP6		NM_001946.2		Endogenous	28	1773	195	155	1947	922	1669	398	629	214	338	207	506	1469	98
DUSP8		NM_004420.2		Endogenous	19	44	12	30	31	46	22	28	102	65	16	49	24	35	18
E2F1		NM_005225.1		Endogenous	10	63	30	16	72	46	21	29	162	28	33	12	32	9	45
E2F5		NM_001951.3		Endogenous	13	67	12	22	32	61	13	28	97	31	25	29	17	48	39
EFNA1		NM_004428.2		Endogenous	43	426	102	134	476	160	208	83	296	126	288	153	122	479	205
EFNA2		NM_001405.3		Endogenous	20	9	7	5	12	11	8	12	14	10	8	11	10	7	11
EFNA3		NM_004952.4		Endogenous	33	294	57	73	105	235	218	82	155	87	173	145	41	219	113
EFNA5		NM_001962.2		Endogenous	13	44	21	13	18	50	38	11	29	17	23	45	14	83	11
EGF		NM_001963.3		Endogenous	12	11	5	11	16	6	8	13	20	20	6	15	8	15	12
EGFR		NM_201282.1		Endogenous	33	1120	286	336	1664	648	1645	239	18279	414	406	468	468	781	730
EIF4EBP1		NM_004095.3		Endogenous	10	342	50	91	510	323	573	157	331	36	676	54	69	189	142
ENDOG		NM_004435.2		Endogenous	11	191	64	30	156	87	152	31	94	31	92	35	28	140	45
EP300		NM_001429.2		Endogenous	21	634	154	124	368	395	471	101	535	211	197	269	127	484	151
EPHA2		NM_004431.2		Endogenous	16	529	205	151	131	483	297	144	126	49	267	146	247	204	313
EPO		NM_000799.2		Endogenous	7	8	9	12	14	8	4	16	28	22	4	12	13	9	10
EPOR		NM_000121.2		Endogenous	22	22	34	15	19	15	21	21	29	33	15	29	20	16	18
ERBB2		NM_004448.2		Endogenous	34	842	249	95	229	457	485	290	1122	203	377	319	73	524	210
ERCC2		NM_000400.2		Endogenous	18	41	27	42	62	35	28	30	53	23	39	32	24	55	70
ERCC6		NM_000124.2		Endogenous	15	149	49	55	146	115	147	41	145	113	72	83	27	141	66
ETS2		NM_005239.4		Endogenous	38	2531	501	632	1380	2908	1786	510	613	589	978	954	659	828	842
ETV1		NM_004956.4		Endogenous	18	18	9	28	25	17	24	12	27	42	10	24	14	46	20
ETV4		NM_001079675.1		Endogenous	10	62	6	21	72	49	82	40	112	14	44	8	16	50	21
ETV7		NM_016135.2		Endogenous	9	280	13	32	25	12	8	61	96	41	64	26	19	53	44
EYA1		NM_172059.2		Endogenous	9	7	27	16	6	8	6	9	35	83	5	24	6	7	4
EZH2		NM_004456.3		Endogenous	27	371	79	132	258	170	118	92	501	90	147	87	81	90	132
FANCA		NM_000135.2		Endogenous	5	41	18	29	49	29	26	16	135	9	21	17	26	9	36
FANCB		NM_152633.2		Endogenous	8	22	7	27	64	28	18	22	61	18	24	13	31	7	33
FANCC		NM_000136.2		Endogenous	7	47	21	39	109	56	41	31	112	37	30	31	57	41	31
FANCE		NM_021922.2		Endogenous	11	83	39	24	47	76	82	36	210	39	71	45	90	71	66
FANCF		NM_022725.2		Endogenous	37	135	43	34	111	70	87	44	140	73	40	61	49	103	44
FANCG		NM_004629.1		Endogenous	7	66	29	36	47	50	41	65	108	35	41	31	31	40	45
FANCL		NM_001114636.1		Endogenous	11	227	52	65	103	117	67	57	409	72	66	85	91	96	62
FAS		NM_152876.1		Endogenous	9	197	49	25	70	109	48	13	127	64	28	88	19	83	33
FASLG		NM_000639.1		Endogenous	16	38	26	22	25	15	18	14	32	24	15	19	16	17	20
FBXW7		NM_018315.4		Endogenous	17	112	61	40	71	93	72	25	60	53	48	90	34	62	49
FEN1		NM_004111.4		Endogenous	13	133	26	35	215	95	65	41	220	24	66	44	31	37	53
FGF1		NM_033137.1		Endogenous	7	8	4	20	20	11	28	19	30	27	10	15	9	60	13
FGF10		NM_004465.1		Endogenous	23	15	41	17	16	11	15	11	25	41	13	27	20	8	13
FGF11		NM_004112.2		Endogenous	15	28	57	91	136	337	26	22	52	55	130	74	39	19	88
FGF12		NM_004113.4		Endogenous	10	4	2	4	11	8	5	6	21	14	6	9	7	2	7
FGF13		NM_033642.1		Endogenous	20	16	13	5	12	12	10	13	27	21	8	28	10	14	15
FGF14		NM_004115.3		Endogenous	18	25	16	8	12	14	16	12	32	25	12	18	12	12	8
FGF16		NM_003868.1		Endogenous	26	13	19	15	11	13	9	15	20	14	17	20	7	8	13
FGF17		NM_003867.2		Endogenous	2	4	2	1	3	6	2	3	4	8	1	5	2	9	3
FGF18		NM_003862.1		Endogenous	1	4	4	6	6	2	2	1	7	6	6	10	4	6	6
FGF19		NM_005117.2		Endogenous	9	4	5	7	3	5	3	5	7	5	1	5	2	3	5
FGF2		NM_002006.4		Endogenous	12	26	35	9	19	22	14	12	32	89	8	53	45	20	24
FGF20		NM_019851.1		Endogenous	14	22	9	8	10	7	15	7	13	9	9	17	10	15	11
FGF21		NM_019113.2		Endogenous	25	35	25	17	13	10	9	24	32	38	15	22	24	13	18
FGF22		NM_020637.1		Endogenous	17	16	13	11	9	16	15	29	24	42	21	21	18	7	13
FGF23		NM_020638.2		Endogenous	27	15	12	18	10	16	5	19	59	32	17	22	24	12	15
FGF3		NM_005247.2		Endogenous	5	3	3	6	8	3	8	9	17	15	7	11	15	5	5
FGF4		NM_002007.2		Endogenous	16	24	18	13	7	5	19	17	14	9	15	14	12	10	20
FGF5		NM_004464.3		Endogenous	2	4	1	3	7	1	1	1	12	3	4	6	5	2	6
FGF6		NM_020996.1		Endogenous	3	3	5	2	3	8	2	3	8	6	3	7	6	7	1
FGF7		NM_002009.3		Endogenous	14	22	33	25	11	33	23	11	62	74	9	115	6	28	6
FGF8		NM_033163.3		Endogenous	2	5	1	3	4	4	3	2	7	7	4	4	2	7	3
FGF9		NM_002010.2		Endogenous	15	9	9	4	19	5	8	11	19	18	3	23	14	7	13
FGFR1		NM_015850.2		Endogenous	11	37	52	37	77	89	79	30	104	121	41	111	12	103	44
FGFR2		NM_000141.4		Endogenous	25	151	85	49	109	79	50	41	100	138	54	163	29	174	63
FGFR3		NM_022965.2		Endogenous	14	2269	865	76	990	1588	1613	293	633	1249	580	1035	81	944	154
FGFR4		NM_002011.3		Endogenous	2	7	2	11	27	9	4	21	25	16	12	20	8	2	15
FIGF		NM_004469.2		Endogenous	7	6	5	5	3	6	3	10	17	21	5	11	8	4	9
FLNA		NM_001456.3		Endogenous	72	1214	388	499	3115	2213	1565	206	1843	1429	564	1505	247	1118	481
FLNC		NM_001127487.1		Endogenous	29	8	49	30	22	38	64	39	44	179	79	83	10	23	33
FLT1		NM_002019.4		Endogenous	17	157	55	48	194	384	224	46	150	94	93	146	19	204	68
FLT3		NM_004119.1		Endogenous	3	18	9	9	7	10	5	15	14	15	5	17	8	11	6
FN1		NM_212482.1		Endogenous	11	481	43	439	2125	792	1122	55	451	225	168	421	14	2436	279
FOS		NM_005252.2		Endogenous	32	2334	4523	444	1305	5794	1603	980	4206	3553	936	6011	698	1901	239
FOSL1		NM_005438.2		Endogenous	41	97	133	139	822	493	475	169	89	70	112	139	93	34	242
FOXL2		NM_023067.2		Endogenous	15	23	17	13	13	12	11	13	17	13	27	11	20	17	10
FOXO4		NM_005938.2		Endogenous	13	126	50	32	61	53	55	32	123	72	43	89	35	113	21
FST		NM_006350.2		Endogenous	16	145	17	1360	722	483	178	188	284	47	299	81	203	174	1609
FUBP1		NM_003902.3		Endogenous	24	200	64	64	197	119	119	44	224	71	108	88	51	165	104
FUT8		NM_004480.4		Endogenous	9	133	18	55	161	134	27	34	168	53	24	74	17	81	52
FZD10		NM_007197.2		Endogenous	8	188	10	6	36	23	26	10	19	17	33	38	7	83	6
FZD2		NM_001466.2		Endogenous	9	17	9	16	29	13	7	14	31	17	13	24	5	18	13
FZD3		NM_017412.2		Endogenous	26	51	20	37	78	55	24	66	110	87	46	56	24	67	39
FZD7		NM_003507.1		Endogenous	9	31	57	59	97	47	16	14	664	134	21	76	35	101	124
FZD8		NM_031866.1		Endogenous	1	18	12	14	18	15	8	8	20	24	15	12	11	10	10
FZD9		NM_003508.2		Endogenous	6	10	2	8	11	9	5	5	16	12	8	7	9	4	9
GADD45A		NM_001924.2		Endogenous	20	239	176	589	456	374	370	239	281	118	366	325	214	353	492
GADD45B		NM_015675.2		Endogenous	30	87	228	64	163	229	144	220	104	78	307	519	76	257	92
GADD45G		NM_006705.3		Endogenous	4	11	16	12	6	6	11	16	15	25	12	20	10	12	14
GAS1		NM_002048.2		Endogenous	6	23	14	39	170	42	88	59	76	35	66	238	55	116	55
GATA1		NM_002049.2		Endogenous	12	12	6	8	4	5	10	7	6	9	8	9	4	12	8
GATA2		NM_032638.3		Endogenous	16	28	51	26	38	37	22	27	26	52	25	61	28	31	25
GATA3		NM_001002295.1		Endogenous	7	9	8	10	7	6	3	9	20	19	7	10	9	8	4
GDF6		NM_001001557.2		Endogenous	11	7	6	12	17	4	3	15	33	41	2	20	10	5	6
GHR		NM_000163.2		Endogenous	8	31	17	14	23	29	26	12	31	34	6	56	29	25	10
GLI1		NM_005269.1		Endogenous	13	10	9	5	16	7	14	14	27	20	16	21	10	7	15
GLI3		NM_000168.5		Endogenous	22	241	55	38	296	166	330	18	116	68	77	94	65	268	101
GNA11		NM_002067.1		Endogenous	31	364	170	47	270	165	244	102	209	214	159	164	121	275	98
GNAQ		NM_002072.2		Endogenous	21	376	107	102	341	229	252	85	179	131	128	151	50	427	117
GNAS		NM_080425.1		Endogenous	24	682	251	201	1102	445	416	173	605	397	438	401	133	723	352
GNG12		NM_018841.3		Endogenous	35	1638	319	347	1275	1356	2108	370	972	414	809	918	557	1329	462
GNG4		NM_004485.2		Endogenous	12	99	2	7	30	9	23	6	12	12	17	8	15	15	10
GNG7		NM_052847.1		Endogenous	7	11	4	9	11	7	4	12	25	23	6	13	12	7	6
GNGT1		NM_021955.3		Endogenous	10	2	3	6	11	3	6	8	15	13	6	5	10	11	4
GPC4		NM_001448.2		Endogenous	17	80	21	35	112	18	17	14	55	28	25	22	18	64	32
GRB2		NM_002086.4		Endogenous	20	912	142	336	688	591	560	396	877	216	475	386	144	624	355
GRIA3		NM_000828.4		Endogenous	11	18	38	15	34	33	73	20	40	51	15	44	17	49	29
GRIN1		NM_000832.5		Endogenous	5	2	4	10	6	8	5	14	16	13	4	9	4	4	4
GRIN2A		NM_000833.3		Endogenous	16	23	34	30	10	10	17	30	28	34	20	26	29	9	42
GRIN2B		NM_000834.3		Endogenous	2	2	1	5	1	5	1	1	6	3	3	4	5	4	2
GSK3B		NM_002093.2		Endogenous	14	617	128	273	696	603	460	110	646	220	227	318	232	749	307
GTF2H3		NM_001516.3		Endogenous	20	279	56	72	315	267	154	66	317	60	123	125	45	179	97
GZMB		NM_004131.3		Endogenous	13	385	12	62	42	42	8	59	93	37	69	40	45	25	33
H2AFX		NM_002105.2		Endogenous	18	394	68	94	316	144	95	77	300	31	135	57	40	64	132
H3F3A		NM_002107.3		Endogenous	197	4671	1143	953	3204	2491	1760	1015	4071	1113	1945	1978	1355	3595	1563
H3F3C		NM_001013699.2		Endogenous	70	4704	1074	1205	4707	6866	4176	1861	9953	1129	3477	3220	918	4362	1060
HDAC1		NM_004964.2		Endogenous	34	1342	205	419	1030	877	1045	235	867	196	483	395	209	865	747
HDAC10		NM_032019.5		Endogenous	25	85	59	36	56	54	54	44	78	58	67	62	42	86	69
HDAC11		NM_024827.3		Endogenous	13	119	32	30	60	49	110	26	50	76	57	36	47	55	42
HDAC2		NM_001527.1		Endogenous	44	909	131	148	846	635	445	157	2215	162	352	347	192	1002	220
HDAC4		NM_006037.3		Endogenous	15	101	32	17	93	83	79	19	90	61	36	49	23	38	8
HDAC5		NM_005474.4		Endogenous	24	98	126	85	122	128	150	132	252	201	160	204	98	278	172
HDAC6		NM_006044.2		Endogenous	11	141	60	25	92	83	78	37	125	76	48	93	41	93	62
HELLS		NM_018063.3		Endogenous	17	150	42	144	239	123	57	42	496	29	111	52	68	43	165
HES1		NM_005524.2		Endogenous	19	204	128	63	183	165	287	124	254	107	210	177	54	371	80
HES5		NM_001010926.3		Endogenous	14	24	23	18	12	70	64	83	36	60	86	25	20	15	28
HGF		NM_000601.4		Endogenous	35	38	40	26	28	23	28	27	59	73	22	60	27	26	25
HHEX		NM_002729.4		Endogenous	17	79	28	44	34	60	26	33	80	102	28	156	19	75	36
HHIP		NM_022475.1		Endogenous	3	7	2	3	9	6	4	1	4	2	5	2	5	3	1
HIST1H3B		NM_003537.3		Endogenous	63	2027	258	612	2923	1279	433	699	5229	84	1596	430	681	502	732
HIST1H3G		NM_003534.2		Endogenous	26	527	52	151	714	204	123	178	875	17	490	84	171	114	250
HIST1H3H		NM_003536.2		Endogenous	49	3315	444	669	3061	1226	674	720	10405	176	2540	423	543	772	1247
HMGA1		NM_145904.1		Endogenous	74	583	135	148	340	401	317	150	877	103	328	185	133	395	289
HMGA2		NM_003484.1		Endogenous	32	22	13	9	111	34	21	17	23	14	15	17	24	24	20
HNF1A		NM_000545.4		Endogenous	17	21	13	17	9	13	12	13	21	22	17	14	14	10	17
HOXA10		NM_018951.3		Endogenous	20	98	21	19	64	46	26	20	47	52	28	46	15	75	33
HOXA11		NM_005523.5		Endogenous	9	6	1	5	12	10	6	7	13	20	5	13	10	18	11
HOXA9		NM_152739.3		Endogenous	24	385	66	38	122	115	48	57	99	115	88	100	29	155	93
HPGD		NM_001145816.2		Endogenous	9	18	12	16	7	10	7	24	23	27	4	18	23	9	10
HRAS		NM_005343.2		Endogenous	7	322	69	25	187	145	139	56	139	62	121	57	21	174	46
HSP90B1		NM_003299.1		Endogenous	39	652	158	295	779	553	392	327	531	89	548	244	158	314	442
HSPA1A		NM_005345.5		Endogenous	117	111	142	288	273	142	77	317	299	114	366	170	593	147	454
HSPA2		NM_021979.3		Endogenous	12	206	116	240	542	359	405	202	609	83	164	99	98	184	417
HSPA6		NM_002155.3		Endogenous	10	49	28	48	36	32	25	31	37	34	35	70	31	29	28
HSPB1		NM_001540.3		Endogenous	354	2332	2178	1426	1490	1591	4879	1409	2304	720	2418	1210	1229	1570	4394
IBSP		NM_004967.3		Endogenous	6	6	6	5	5	5	4	4	15	4	5	10	8	4	9
ID1		NM_002165.2		Endogenous	368	3096	860	266	512	1446	575	1346	590	619	1250	566	1483	1905	613
ID2		NM_002166.4		Endogenous	15	489	92	57	60	288	127	64	165	208	131	235	71	194	66
ID4		NM_001546.2		Endogenous	11	28	60	16	24	52	33	17	34	226	16	86	16	29	9
IDH1		NM_005896.2		Endogenous	6	335	54	20	146	88	97	24	328	25	64	88	30	183	58
IDH2		NM_002168.2		Endogenous	13	715	243	169	480	447	212	314	506	139	402	441	141	498	205
IFNA17		NM_021268.2		Endogenous	53	14	11	37	21	21	10	47	126	97	11	52	39	6	32
IFNA2		NM_000605.3		Endogenous	20	10	7	12	8	6	6	18	27	24	9	18	20	3	13
IFNA7		NM_021057.2		Endogenous	11	2	1	5	5	6	3	6	20	17	1	12	7	3	6
IFNG		NM_000619.2		Endogenous	14	36	6	9	6	3	2	11	28	20	12	16	10	3	11
IGF1		NM_000618.3		Endogenous	18	40	29	24	15	16	15	20	44	70	24	84	13	22	22
IGF1R		NM_000875.2		Endogenous	34	538	209	406	1135	613	717	195	271	447	292	355	394	847	469
IGFBP3		NM_000598.4		Endogenous	29	359	50	810	750	626	1441	69	281	241	209	375	1282	690	2485
IKBKB		NM_001556.1		Endogenous	13	118	93	39	59	78	39	64	57	97	113	109	49	83	61
IKBKG		NM_003639.2		Endogenous	17	138	92	55	118	73	97	79	127	78	71	78	78	77	65
IL10		NM_000572.2		Endogenous	11	24	4	7	10	9	6	12	16	5	13	18	5	33	9
IL11		NM_000641.2		Endogenous	7	5	5	74	42	116	55	18	35	29	16	26	31	7	40
IL11RA		NM_147162.1		Endogenous	10	36	55	24	16	28	21	30	39	72	20	72	15	42	20
IL12A		NM_000882.2		Endogenous	7	11	5	6	2	9	13	6	15	5	8	6	11	3	6
IL12B		NM_002187.2		Endogenous	11	6	3	8	8	8	8	15	28	20	3	15	10	8	7
IL12RB2		NM_001559.2		Endogenous	5	20	5	22	104	48	10	32	146	25	64	27	21	21	24
IL13		NM_002188.2		Endogenous	14	8	7	15	13	3	4	9	27	13	5	15	12	10	6
IL13RA2		NM_000640.2		Endogenous	7	8	4	3	10	6	6	7	5	11	7	11	7	19	6
IL15		NM_172174.1		Endogenous	10	75	12	19	39	14	9	12	58	28	13	27	17	32	12
IL19		NM_013371.3		Endogenous	9	278	2	7	9	7	11	10	18	9	5	12	19	12	9
IL1A		NM_000575.3		Endogenous	19	156	4	91	163	919	210	108	18	16	76	17	56	55	99
IL1B		NM_000576.2		Endogenous	31	157	11	119	44	336	34	169	65	14	58	48	72	27	107
IL1R1		NM_000877.2		Endogenous	21	46	32	59	56	58	61	24	80	48	38	92	21	108	59
IL1R2		NM_173343.1		Endogenous	17	40	103	12	22	29	47	33	19	102	46	57	18	9	29
IL1RAP		NM_002182.2		Endogenous	20	331	104	198	988	392	373	75	124	127	142	120	250	809	276
IL20RA		NM_014432.2		Endogenous	17	330	63	6	14	122	8	40	213	112	98	76	31	66	8
IL20RB		NM_144717.2		Endogenous	6	383	106	78	325	333	773	112	64	176	342	224	179	273	101
IL22RA1		NM_021258.2		Endogenous	11	67	39	37	71	60	192	108	84	62	164	80	48	26	72
IL22RA2		NM_181309.1		Endogenous	16	25	17	12	16	7	12	10	30	28	16	12	21	14	12
IL23A		NM_016584.2		Endogenous	15	165	7	22	39	26	9	34	72	31	45	19	41	5	21
IL23R		NM_144701.2		Endogenous	33	21	17	14	10	11	13	22	45	38	15	31	26	8	18
IL24		NM_181339.1		Endogenous	14	4	1	26	79	54	151	19	32	23	21	15	21	17	13
IL2RA		NM_000417.1		Endogenous	12	76	6	52	28	22	14	24	37	22	22	32	17	94	37
IL2RB		NM_000878.2		Endogenous	8	138	19	19	22	23	17	24	57	21	16	34	13	43	21
IL3		NM_000588.3		Endogenous	12	12	4	8	9	11	7	5	25	12	13	12	12	9	11
IL3RA		NM_002183.2		Endogenous	15	44	32	9	17	24	16	16	20	19	18	33	17	12	16
IL5RA		NM_000564.3		Endogenous	17	4	2	6	7	9	8	7	10	18	3	12	6	3	5
IL6		NM_000600.1		Endogenous	12	11	4	45	25	163	17	28	48	10	25	204	29	22	14
IL6R		NM_000565.2		Endogenous	16	125	66	35	183	144	110	56	117	104	36	80	29	56	41
IL7		NM_000880.2		Endogenous	1	18	5	14	12	7	2	12	29	26	5	12	14	11	4
IL7R		NM_002185.2		Endogenous	31	139	35	85	545	124	51	48	103	50	30	112	32	68	74
IL8		NM_000584.2		Endogenous	353	2424	9	1027	747	2248	405	641	320	30	1241	250	806	122	794
INHBA		NM_002192.2		Endogenous	9	41	14	176	490	185	383	77	75	27	69	56	54	266	419
INHBB		NM_002193.2		Endogenous	5	20	10	18	53	22	21	16	47	24	16	33	189	65	31
IRAK2		NM_001570.3		Endogenous	14	342	32	37	71	71	61	35	28	15	56	69	69	87	67
IRAK3		NM_007199.1		Endogenous	8	17	28	39	32	31	19	17	56	64	15	73	52	54	36
IRS1		NM_005544.2		Endogenous	24	48	19	24	254	94	107	32	42	44	31	39	15	173	33
ITGA2		NM_002203.2		Endogenous	30	1322	263	113	1102	575	624	86	340	197	233	258	317	2205	142
ITGA3		NM_005501.2		Endogenous	61	1112	137	328	2260	1191	2191	251	904	188	327	222	217	1429	317
ITGA6		NM_000210.1		Endogenous	14	2714	162	1048	5973	2846	15334	594	819	303	1160	312	432	2041	1532
ITGA7		NM_002206.1		Endogenous	8	7	46	19	9	20	15	24	37	103	14	113	12	8	16
ITGA8		NM_003638.1		Endogenous	12	24	34	15	11	27	19	16	27	160	6	85	8	6	9
ITGA9		NM_002207.2		Endogenous	11	43	25	20	24	20	20	12	32	69	10	45	13	44	19
ITGB3		NM_000212.2		Endogenous	8	27	14	29	34	25	27	12	33	74	8	62	15	37	39
ITGB4		NM_001005731.1		Endogenous	47	2559	335	371	2275	1849	2633	184	2111	403	462	370	362	1633	464
ITGB6		NM_001282353.1		Endogenous	27	560	69	279	1472	384	16	82	1715	58	179	191	144	1418	545
ITGB7		NM_000889.1		Endogenous	4	139	21	37	28	48	10	36	33	24	30	26	12	27	49
ITGB8		NM_002214.2		Endogenous	25	842	147	377	273	162	567	126	680	119	236	305	150	1173	932
JAG1		NM_000214.2		Endogenous	13	1154	364	385	2907	903	1937	171	335	272	424	480	437	1212	461
JAG2		NM_145159.1		Endogenous	8	453	174	197	1350	576	569	133	299	222	171	242	111	821	307
JAK1		NM_002227.1		Endogenous	29	582	157	148	690	293	285	112	404	181	188	230	166	473	257
JAK2		NM_004972.2		Endogenous	19	783	160	158	156	211	117	225	413	287	275	327	492	177	148
JAK3		NM_000215.2		Endogenous	9	79	18	49	23	58	23	71	58	18	38	92	16	53	37
JUN		NM_002228.3		Endogenous	34	179	246	108	1841	567	529	98	437	146	179	361	116	230	104
KAT2B		NM_003884.3		Endogenous	8	183	127	57	44	167	173	76	76	96	95	103	38	111	49
KDM5C		NM_004187.2		Endogenous	8	278	117	88	186	230	363	137	277	143	174	167	136	223	124
KDM6A		NM_021140.2		Endogenous	12	165	58	46	90	124	93	37	138	76	66	104	34	119	42
KIT		NM_000222.1		Endogenous	27	41	49	20	26	33	33	26	47	50	25	96	31	27	33
KITLG		NM_003994.4		Endogenous	17	434	52	199	258	214	105	52	126	132	146	194	46	343	254
KLF4		NM_004235.4		Endogenous	8	860	1134	115	243	1216	908	432	462	933	494	880	149	155	134
KMT2C		NM_170606.2		Endogenous	57	549	195	130	378	354	357	181	404	282	200	300	137	384	172
KMT2D		NM_003482.3		Endogenous	11	294	145	60	217	187	178	87	285	144	129	153	64	267	92
KRAS		NM_004985.3		Endogenous	13	222	27	62	514	148	154	58	489	75	107	90	47	145	82
LAMA1		NM_005559.2		Endogenous	10	10	10	26	24	14	11	8	15	7	15	10	13	10	31
LAMA3		NM_000227.3		Endogenous	3	111	40	132	583	140	492	26	169	45	58	46	48	118	114
LAMA5		NM_005560.3		Endogenous	116	263	165	85	148	216	236	114	193	234	168	164	133	309	256
LAMB3		NM_000228.2		Endogenous	4	751	103	238	1587	339	985	29	418	106	126	131	132	1249	315
LAMB4		NM_007356.2		Endogenous	8	7	2	3	9	17	25	3	5	56	4	92	3	5	4
LAMC2		NM_005562.2		Endogenous	7	237	20	685	2908	462	2428	49	358	24	366	58	311	535	709
LAMC3		NM_006059.3		Endogenous	22	19	12	22	11	15	20	16	14	16	11	15	19	15	16
LAT		NM_001014987.1		Endogenous	15	95	51	72	50	45	30	66	73	110	64	126	51	44	66
LEF1		NM_016269.3		Endogenous	11	37	15	9	27	27	20	12	17	12	22	41	11	31	16
LEFTY1		NM_020997.2		Endogenous	12	25	25	21	12	13	14	12	28	23	15	18	13	9	11
LEFTY2		NM_003240.2		Endogenous	19	5	5	16	10	5	6	17	36	23	8	13	16	12	18
LEP		NM_000230.2		Endogenous	8	6	4	8	7	8	8	2	12	12	10	11	11	6	14
LEPR		NM_001003679.1		Endogenous	38	133	27	59	37	120	133	50	42	126	33	96	43	144	75
LFNG		NM_001040168.1		Endogenous	19	51	52	29	73	43	119	39	56	57	25	58	20	42	55
LIF		NM_002309.3		Endogenous	25	21	16	80	43	128	8	37	128	60	14	139	66	216	50
LIFR		NM_002310.3		Endogenous	12	69	67	8	92	14	7	12	25	174	9	51	6	14	6
LIG4		NM_002312.3		Endogenous	14	59	12	35	77	88	165	44	84	61	61	51	25	117	26
LRP2		NM_004525.2		Endogenous	17	5	6	11	13	8	9	16	24	28	7	18	10	5	8
LTBP1		NM_000627.3		Endogenous	10	233	40	84	1037	905	507	83	288	130	123	102	65	168	60
MAD2L2		NM_001127325.1		Endogenous	16	141	42	103	496	84	175	59	285	77	55	82	55	164	142
MAML2		NM_032427.1		Endogenous	23	110	83	61	65	65	51	29	41	79	42	72	35	187	58
MAP2K1		NM_002755.2		Endogenous	20	361	68	114	433	276	230	92	267	69	102	110	68	160	119
MAP2K2		NM_030662.2		Endogenous	9	405	160	123	448	402	375	242	278	162	407	234	169	427	250
MAP2K4		NM_003010.2		Endogenous	12	197	34	51	149	202	209	73	91	61	113	90	27	122	41
MAP2K6		NM_002758.3		Endogenous	7	47	15	12	16	23	7	17	66	39	14	37	10	9	13
MAP3K1		NM_005921.1		Endogenous	11	597	208	99	183	210	223	57	351	249	152	253	127	448	104
MAP3K12		NM_006301.2		Endogenous	4	6	16	8	12	8	10	14	10	16	4	24	2	21	18
MAP3K13		NM_004721.3		Endogenous	11	96	6	40	30	25	10	16	61	20	20	18	43	53	33
MAP3K14		NM_003954.1		Endogenous	32	115	121	105	174	67	73	156	233	141	104	213	90	112	130
MAP3K5		NM_005923.3		Endogenous	12	382	43	53	108	135	35	34	117	51	79	85	73	203	57
MAP3K8		NM_005204.2		Endogenous	23	159	45	59	43	83	36	41	100	73	44	133	45	62	62
MAPK1		NM_138957.2		Endogenous	23	686	241	139	467	543	847	198	524	196	322	356	162	520	251
MAPK10		NM_002753.2		Endogenous	8	68	10	18	19	17	40	22	16	62	11	25	14	51	17
MAPK12		NM_002969.3		Endogenous	9	11	3	17	39	5	16	10	9	10	14	14	3	27	16
MAPK3		NM_001040056.1		Endogenous	29	328	291	64	224	361	342	271	312	153	335	224	123	335	107
MAPK8		NM_002750.2		Endogenous	9	154	58	92	239	162	139	28	240	56	69	89	37	205	79
MAPK8IP1		NM_005456.2		Endogenous	26	27	21	28	30	17	43	26	29	37	24	29	38	19	23
MAPK8IP2		NM_012324.2		Endogenous	4	14	10	7	10	6	145	48	19	9	19	22	22	6	32
MAPK9		NM_139068.2		Endogenous	7	191	41	37	131	88	143	45	151	40	77	78	20	165	59
MAPT		NM_016834.3		Endogenous	3	9	4	4	17	5	7	3	10	23	7	34	10	7	6
MCM2		NM_004526.2		Endogenous	12	72	11	44	125	39	43	25	179	27	46	22	86	21	81
MCM4		NM_182746.1		Endogenous	14	512	100	322	839	391	414	124	472	67	313	149	147	167	421
MCM5		NM_006739.3		Endogenous	12	111	27	58	113	67	43	25	237	22	59	37	81	33	106
MCM7		NM_182776.1		Endogenous	77	846	227	478	1061	446	468	322	1461	302	378	292	845	400	609
MDC1		NM_014641.2		Endogenous	22	92	50	31	91	85	38	33	179	64	35	77	47	80	49
MDM2		NM_006878.2		Endogenous	21	1485	234	996	374	591	195	275	715	205	372	370	189	618	719
MECOM		NM_005241.2		Endogenous	21	45	34	28	57	38	18	26	48	31	23	71	19	117	42
MED12		NM_005120.2		Endogenous	14	169	57	34	100	90	64	30	174	84	48	92	30	143	43
MEN1		NM_130802.2		Endogenous	31	199	132	58	395	195	248	107	295	114	171	131	83	239	124
MET		NM_000245.2		Endogenous	28	625	57	272	751	300	742	70	197	96	86	79	159	473	284
MFNG		NM_002405.2		Endogenous	4	30	18	11	35	60	26	23	29	42	16	44	12	28	21
MGMT		NM_002412.3		Endogenous	13	54	113	124	212	213	37	64	247	110	37	130	33	81	130
MLF1		NM_022443.3		Endogenous	11	44	15	35	340	124	157	20	211	35	25	41	45	129	52
MLH1		NM_000249.2		Endogenous	26	185	75	103	187	172	112	91	175	90	142	171	71	118	130
MLLT3		NM_004529.2		Endogenous	12	45	15	23	29	20	22	21	39	25	26	31	15	47	15
MLLT4		NM_005936.2		Endogenous	27	427	204	225	359	442	500	187	579	207	449	290	177	500	315
MMP3		NM_002422.3		Endogenous	19	19	12	97	2452	259	3174	79	24	36	50	52	40	39	64
MMP7		NM_002423.3		Endogenous	10	95	8	585	36	14	31	11	194	14	19	51	16	671	1299
MMP9		NM_004994.2		Endogenous	19	191	12	277	257	42	37	119	88	18	143	64	165	124	303
MNAT1		NM_002431.2		Endogenous	16	106	26	50	276	118	86	34	205	53	86	43	33	121	50
MPL		NM_005373.2		Endogenous	5	6	6	15	7	9	7	7	30	24	9	18	11	5	8
MPO		NM_000250.1		Endogenous	10	22	14	6	11	9	6	10	14	7	14	16	9	8	7
MSH2		NM_000251.1		Endogenous	27	150	30	114	319	155	183	70	590	98	112	119	82	189	142
MSH6		NM_000179.1		Endogenous	18	181	32	103	291	217	101	58	687	92	110	108	79	136	146
MTOR		NM_004958.2		Endogenous	13	202	88	95	228	139	156	69	305	76	122	99	61	171	137
MUTYH		NM_012222.2		Endogenous	3	25	15	9	12	12	8	8	39	18	6	15	13	9	15
MYB		NM_005375.2		Endogenous	10	111	8	12	7	18	8	18	349	26	14	29	18	14	16
MYC		NM_002467.3		Endogenous	131	1132	710	434	1472	1583	1162	392	943	417	397	526	599	556	690
MYCN		NM_005378.4		Endogenous	7	13	10	13	7	11	5	15	141	21	4	8	15	9	15
MYD88		NM_002468.3		Endogenous	18	740	82	188	231	424	394	176	288	89	317	174	71	223	250
NASP		NM_172164.1		Endogenous	38	50	24	50	74	30	13	46	197	82	35	67	28	21	44
NBN		NM_001024688.1		Endogenous	21	378	98	168	1026	248	184	140	414	111	322	150	66	331	192
NCOR1		NM_006311.3		Endogenous	13	726	274	184	419	519	473	139	396	331	342	326	130	578	182
NF1		NM_000267.2		Endogenous	15	212	59	115	376	225	325	130	481	162	103	176	70	423	148
NF2		NM_181828.2		Endogenous	45	277	123	91	301	204	149	99	264	131	147	141	95	265	151
NFATC1		NM_172389.1		Endogenous	1	18	16	11	22	24	16	11	66	14	11	22	12	27	11
NFE2L2		NM_006164.3		Endogenous	26	1622	290	276	506	637	852	307	567	255	497	542	181	485	348
NFKB1		NM_003998.2		Endogenous	9	189	32	35	118	130	83	22	105	34	47	72	26	76	37
NFKBIA		NM_020529.1		Endogenous	29	1886	416	603	1306	1005	473	927	2670	596	1186	1058	893	530	881
NFKBIZ		NM_001005474.1		Endogenous	41	1934	801	428	446	766	315	356	542	380	635	1007	1165	759	511
NGF		NM_002506.2		Endogenous	8	7	4	6	89	13	148	10	9	14	21	13	3	8	5
NGFR		NM_002507.1		Endogenous	12	14	25	234	52	21	122	52	225	135	30	202	53	280	227
NKD1		NM_033119.3		Endogenous	15	18	19	29	33	49	73	18	29	73	14	57	17	49	19
NODAL		NM_018055.3		Endogenous	18	14	7	24	7	10	8	16	35	24	14	10	10	7	16
NOG		NM_005450.4		Endogenous	3	4	2	10	10	5	7	9	17	21	4	15	11	5	5
NOS3		NM_000603.4		Endogenous	1	14	27	8	12	12	16	36	35	21	35	22	6	16	8
NOTCH1		NM_017617.3		Endogenous	23	801	258	201	318	201	472	121	650	210	280	250	232	603	313
NOTCH2		NM_024408.3		Endogenous	9	447	147	133	188	345	478	104	385	130	193	244	75	432	138
NOTCH3		NM_000435.2		Endogenous	44	584	299	124	462	205	358	253	1261	429	343	598	261	335	232
NPM1		NM_002520.5		Endogenous	25	44	26	36	35	32	20	35	65	49	20	37	37	30	39
NPM2		NM_182795.1		Endogenous	2	1	2	1	2	2	2	2	3	4	3	4	2	3	2
NR4A1		NM_173157.1		Endogenous	9	111	158	22	42	351	75	32	95	108	41	452	21	62	14
NR4A3		NM_173198.1		Endogenous	25	54	53	33	29	148	22	47	58	42	38	130	24	43	22
NRAS		NM_002524.3		Endogenous	19	160	31	68	195	161	239	44	231	36	108	64	58	137	105
NSD1		NM_022455.4		Endogenous	20	251	38	76	239	109	81	73	253	98	108	135	54	213	94
NTF3		NM_002527.4		Endogenous	1	4	2	5	8	2	6	6	29	21	4	14	9	8	3
NTHL1		NM_002528.5		Endogenous	9	33	22	20	46	34	46	38	82	37	80	30	23	50	53
NTRK1		NM_001012331.1		Endogenous	7	6	3	9	5	6	15	17	19	17	7	7	10	7	5
NTRK2		NM_001007097.1		Endogenous	16	58	95	20	31	38	18	42	65	319	33	73	22	74	22
NUMBL		NM_004756.3		Endogenous	16	14	48	31	84	46	55	31	65	53	48	44	18	35	54
NUPR1		NM_001042483.1		Endogenous	13	280	88	33	114	48	25	29	142	91	98	81	122	111	31
OSM		NM_020530.3		Endogenous	14	18	3	24	18	29	10	29	30	24	26	13	17	21	29
PAK3		NM_002578.2		Endogenous	12	8	8	8	14	7	6	11	19	11	9	15	11	12	11
PAK7		NM_177990.1		Endogenous	14	3	7	3	6	4	7	5	22	16	7	5	11	8	6
PAX3		NM_013942.3		Endogenous	13	10	48	3	11	7	3	7	20	39	7	23	6	10	9
PAX5		NM_016734.1		Endogenous	7	24	11	27	27	33	38	17	43	32	15	35	17	33	24
PAX8		NM_013953.3		Endogenous	40	19	22	20	21	8	24	19	38	27	16	32	21	6	24
PBRM1		NM_181042.3		Endogenous	24	344	51	138	237	317	193	51	270	114	91	204	76	194	95
PBX1		NM_002585.2		Endogenous	12	511	212	29	49	68	45	33	286	263	14	237	34	128	21
PBX3		NM_006195.5		Endogenous	30	94	46	56	194	125	141	69	140	86	63	121	48	118	62
PCK1		NM_002591.2		Endogenous	4	5	2	9	10	6	3	7	15	9	7	13	8	10	4
PCNA		NM_002592.2		Endogenous	6	179	25	85	375	99	83	36	292	19	93	45	91	39	82
PD-1 (CD279)		NM_005018.1		Endogenous	6	27	6	6	8	4	2	12	19	10	4	5	7	5	7
PD-L1 (CD274)		NM_014143.2		Endogenous	10	209	11	62	58	41	41	45	34	13	67	45	41	19	65
PDGFA		NM_002607.5		Endogenous	17	52	19	30	92	38	67	20	50	42	29	50	18	70	37
PDGFB		NM_033016.2		Endogenous	12	15	13	8	23	7	13	10	19	25	8	17	10	14	3
PDGFC		NM_016205.1		Endogenous	13	22	28	40	260	98	133	69	43	61	70	81	36	108	97
PDGFD		NM_025208.4		Endogenous	14	26	10	14	33	93	17	13	38	45	18	30	12	27	10
PDGFRA		NM_006206.3		Endogenous	16	15	29	47	82	137	117	64	139	90	21	131	27	131	58
PDGFRB		NM_002609.3		Endogenous	6	259	182	117	474	351	565	71	227	226	113	398	25	797	129
PDK4		NM_002612.3		Endogenous	25	23	21	26	18	61	37	25	49	156	8	111	16	101	17
PGF		NM_002632.5		Endogenous	27	56	31	53	272	252	136	70	69	42	85	39	81	100	66
PHF6		NM_032335.3		Endogenous	9	133	34	44	157	130	117	44	172	36	60	63	53	128	62
PIK3CA		NM_006218.2		Endogenous	15	197	40	48	335	213	184	56	491	127	87	135	90	318	59
PIK3CB		NM_006219.1		Endogenous	32	212	62	96	153	163	111	73	196	95	86	134	83	227	84
PIK3CD		NM_005026.3		Endogenous	22	78	40	51	291	70	108	57	93	63	57	84	31	76	51
PIK3CG		NM_002649.2		Endogenous	18	88	21	36	32	59	12	21	64	37	11	35	10	37	28
PIK3R1		NM_181504.2		Endogenous	21	213	170	81	176	198	78	79	178	302	101	377	105	262	91
PIK3R2		NM_005027.2		Endogenous	11	263	93	26	121	172	111	49	214	45	99	90	40	140	48
PIK3R3		NM_003629.3		Endogenous	34	395	41	75	109	113	45	71	895	106	54	103	83	127	99
PIK3R5		NM_001142633.1		Endogenous	14	66	21	18	15	36	13	25	35	19	15	21	14	40	23
PIM1		NM_002648.2		Endogenous	13	284	759	209	364	661	647	330	384	216	558	564	669	280	239
PITX2		NM_000325.5		Endogenous	5	28	12	6	13	10	4	14	17	15	34	15	10	10	9
PKMYT1		NM_004203.3		Endogenous	26	87	32	90	161	57	38	75	243	10	101	34	71	18	193
PLA1A		NM_015900.2		Endogenous	5	11	3	8	10	9	3	5	15	9	8	6	4	8	3
PLA2G10		NM_003561.1		Endogenous	7	26	5	13	6	7	1	5	12	6	3	5	4	11	8
PLA2G2A		NM_000300.2		Endogenous	9	11	27	13	16	13	5	10	149	39	10	45	7	5	5
PLA2G3		NM_015715.3		Endogenous	14	13	24	15	16	136	11	135	32	27	200	37	17	5	18
PLA2G4A		NM_024420.2		Endogenous	6	32	27	11	31	69	219	24	22	23	48	23	11	25	7
PLA2G4C		NM_003706.2		Endogenous	11	12	17	16	63	29	20	16	45	47	19	66	20	17	16
PLA2G4E		NM_001206670.1		Endogenous	10	410	125	101	73	613	451	515	166	111	826	314	191	9	98
PLA2G4F		NM_213600.2		Endogenous	13	19	143	27	21	71	43	51	28	170	61	117	83	24	30
PLA2G5		NM_000929.2		Endogenous	10	5	4	14	9	8	3	13	21	24	6	8	6	2	8
PLAT		NM_000931.2		Endogenous	29	4024	763	147	235	607	108	63	371	181	302	1092	429	499	209
PLAU		NM_002658.2		Endogenous	31	706	90	434	2914	479	464	190	1390	54	241	250	194	1920	617
PLCB1		NM_182734.1		Endogenous	5	19	11	6	12	15	3	11	32	31	5	23	7	11	5
PLCB4		NM_000933.3		Endogenous	7	13	51	20	16	21	25	12	27	111	10	66	16	15	21
PLCE1		NM_001165979.1		Endogenous	9	4	13	11	15	6	9	8	17	39	6	46	3	7	11
PLCG2		NM_002661.2		Endogenous	4	129	41	66	52	179	72	54	59	42	43	63	18	52	100
PLD1		NM_002662.3		Endogenous	14	174	106	78	147	209	251	64	344	86	120	130	84	332	82
PML		NM_002675.3		Endogenous	45	1156	263	258	527	210	202	553	917	267	357	257	187	367	504
POLB		NM_002690.1		Endogenous	12	152	47	27	67	119	67	35	74	46	76	82	27	105	44
POLD1		NM_002691.2		Endogenous	4	37	10	8	28	22	15	9	64	2	19	8	9	19	16
POLD4		NM_021173.2		Endogenous	14	438	186	98	253	252	416	216	129	102	199	138	61	380	120
POLE2		NM_002692.2		Endogenous	11	67	24	43	161	65	11	33	236	23	66	41	20	17	61
POLR2D		NM_004805.3		Endogenous	27	236	30	83	214	130	183	98	313	67	84	92	59	110	135
POLR2H		NM_001278698.1		Endogenous	6	174	56	69	228	146	135	78	287	102	98	82	76	163	79
POLR2J		NM_006234.4		Endogenous	17	74	35	26	61	39	43	17	67	47	36	34	23	35	19
PPARG		NM_015869.3		Endogenous	13	11	25	18	14	17	6	15	25	45	6	18	6	15	13
PPARGC1A		NM_013261.3		Endogenous	19	37	27	37	19	20	30	17	17	41	18	55	24	22	59
PPP2CB		NM_001009552.1		Endogenous	32	390	120	140	538	680	502	174	374	212	390	353	60	327	136
PPP2R1A		NM_014225.3		Endogenous	20	369	95	219	419	448	266	135	363	67	327	195	98	330	247
PPP2R2B		NM_181676.2		Endogenous	15	42	21	15	16	20	9	11	13	11	12	13	10	10	17
PPP2R2C		NM_181876.2		Endogenous	14	215	49	34	364	652	924	115	94	73	228	134	70	91	53
PPP3CA		NM_000944.4		Endogenous	12	366	19	134	387	220	159	21	162	119	101	196	35	456	122
PPP3CB		NM_001142354.1		Endogenous	8	73	35	40	59	57	60	17	92	58	39	52	25	72	40
PPP3CC		NM_005605.3		Endogenous	12	54	25	34	46	64	34	33	36	51	46	43	16	45	21
PPP3R1		NM_000945.3		Endogenous	25	981	144	303	1090	752	532	267	1244	301	463	539	305	756	498
PPP3R2		NM_147180.2		Endogenous	8	3	1	8	7	9	2	6	13	12	4	10	11	1	7
PRDM1		NM_182907.1		Endogenous	21	454	122	134	270	1016	319	370	175	72	412	403	266	289	185
PRKAA2		NM_006252.2		Endogenous	20	7	13	19	26	8	9	12	97	25	4	25	19	7	16
PRKACA		NM_002730.3		Endogenous	29	542	240	148	489	421	467	179	474	207	243	352	206	599	238
PRKACB		NM_182948.2		Endogenous	6	76	12	24	64	51	102	16	38	29	36	41	5	79	23
PRKACG		NM_002732.2		Endogenous	16	15	14	16	20	11	14	11	21	15	13	15	12	9	9
PRKAR1A		NM_212472.1		Endogenous	20	796	220	177	664	715	1080	214	783	304	310	467	125	918	258
PRKAR1B		NM_001164759.1		Endogenous	8	37	26	15	76	40	81	16	39	29	20	26	14	28	31
PRKAR2A		NM_004157.2		Endogenous	32	398	79	154	271	448	375	87	180	143	134	226	61	205	186
PRKAR2B		NM_002736.2		Endogenous	13	46	8	32	19	39	9	14	54	47	8	48	7	17	65
PRKCA		NM_002737.2		Endogenous	17	29	13	20	45	17	21	17	35	36	12	34	10	62	25
PRKCB		NM_212535.1		Endogenous	5	57	12	30	18	52	6	36	34	19	23	54	14	22	18
PRKCG		NM_002739.3		Endogenous	7	9	5	3	7	5	4	1	7	3	5	8	4	4	3
PRKDC		NM_006904.6		Endogenous	44	562	140	733	1204	384	760	481	697	232	886	473	877	484	1125
PRKX		NM_005044.1		Endogenous	5	76	37	21	21	39	18	35	67	36	39	52	32	28	37
PRL		NM_000948.3		Endogenous	10	10	7	12	13	7	15	14	28	13	10	18	15	4	7
PRLR		NM_001204318.1		Endogenous	17	8	7	10	21	13	10	19	150	28	5	43	18	12	22
PRMT8		NM_019854.3		Endogenous	8	6	3	10	7	5	5	17	54	20	4	8	8	4	12
PROM1		NM_006017.1		Endogenous	13	21	12	9	8	13	8	14	63	20	9	16	14	5	16
PTCH1		NM_000264.3		Endogenous	12	48	25	19	27	29	22	12	62	77	10	34	22	63	11
PTCRA		NM_138296.2		Endogenous	4	7	1	7	10	4	1	7	21	19	4	11	6	2	3
PTEN		NM_000314.3		Endogenous	37	968	202	355	1003	896	635	186	848	394	407	505	170	1033	346
PTPN11		NM_002834.3		Endogenous	46	516	127	199	597	487	406	161	537	235	235	294	138	362	247
PTPN5		NM_001039970.1		Endogenous	4	2	6	14	4	6	6	9	27	28	3	16	7	4	10
PTPRR		NM_001207015.1		Endogenous	8	12	1	13	25	9	7	16	39	30	4	19	14	12	15
PTTG2		NM_006607.2		Endogenous	24	408	88	267	412	263	211	185	639	86	332	104	238	104	431
RAC1		NM_198829.1		Endogenous	27	1919	83	183	740	872	1042	175	324	157	404	403	125	770	456
RAC2		NM_002872.3		Endogenous	23	257	21	42	132	206	187	43	95	26	38	50	78	238	74
RAC3		NM_005052.2		Endogenous	5	32	18	14	54	19	20	17	55	37	17	44	38	31	34
RAD21		NM_006265.2		Endogenous	50	1407	240	446	3052	635	1442	254	2443	258	753	399	399	852	609
RAD50		NM_005732.2		Endogenous	8	145	33	31	76	93	116	24	119	71	59	64	16	114	22
RAD51		NM_133487.2		Endogenous	2	34	10	15	59	33	20	15	68	4	29	9	9	10	12
RAD52		NM_134424.2		Endogenous	13	48	32	23	61	28	51	34	292	61	29	51	26	36	35
RAF1		NM_002880.2		Endogenous	12	278	95	53	175	228	151	66	141	103	188	153	58	123	67
RASA4		NM_001079877.2		Endogenous	36	126	224	56	51	84	61	78	156	267	37	199	45	119	33
RASAL1		NM_004658.1		Endogenous	3	114	45	57	20	13	93	78	48	23	72	39	19	49	111
RASGRF1		NM_153815.2		Endogenous	10	12	5	7	7	3	4	5	3	4	2	1	3	11	12
RASGRF2		NM_006909.1		Endogenous	8	15	9	8	12	9	5	4	23	15	9	17	8	4	13
RASGRP1		NM_005739.3		Endogenous	4	299	38	26	16	94	12	21	40	24	56	92	30	21	15
RASGRP2		NM_001098670.1		Endogenous	12	37	29	17	20	34	19	41	41	48	14	59	28	17	7
RB1		NM_000321.1		Endogenous	14	517	116	130	504	428	529	139	458	82	281	143	116	288	118
RBX1		NM_014248.2		Endogenous	24	660	127	348	736	533	949	217	699	207	439	330	202	593	446
RELA		NM_021975.3		Endogenous	10	163	20	27	187	144	137	53	133	34	56	56	27	134	53
RELN		NM_005045.2		Endogenous	1	1	7	1	3	2	18	5	12	24	3	14	3	8	1
RET		NM_020630.4		Endogenous	2	6	5	25	54	15	47	11	28	23	5	18	12	13	9
RFC3		NM_002915.3		Endogenous	26	197	56	62	293	185	53	69	429	105	143	86	87	70	143
RFC4		NM_181573.2		Endogenous	10	122	29	88	400	159	80	41	475	23	77	58	79	64	120
RHOA		NM_001664.2		Endogenous	15	476	28	161	377	371	226	91	229	116	155	238	74	295	145
RIN1		NM_004292.2		Endogenous	8	218	46	73	194	199	231	76	171	90	126	53	73	61	86
RNF43		NM_017763.4		Endogenous	263	276	243	220	259	234	259	270	270	265	244	282	228	208	219
RPA3		NM_002947.3		Endogenous	6	6	4	9	6	5	8	11	3	8	5	8	4	1	2
RPS27A		NM_002954.5		Endogenous	458	21528	3000	8505	21372	27724	9376	5698	15682	5971	15516	11591	6350	18750	11090
RPS6KA5		NM_004755.2		Endogenous	10	205	80	59	119	94	114	39	165	94	59	106	48	132	56
RPS6KA6		NM_014496.1		Endogenous	11	6	4	11	6	11	8	11	28	16	4	13	4	7	7
RRAS2		NM_001102669.2		Endogenous	34	245	29	130	356	249	181	63	181	100	114	77	88	353	132
RUNX1		NM_001754.4		Endogenous	8	269	34	132	258	149	117	61	237	34	81	110	72	362	205
RUNX1T1		NM_004349.2		Endogenous	15	15	54	25	29	16	27	21	48	88	15	113	17	50	22
RXRG		NM_006917.3		Endogenous	10	5	6	8	18	10	8	18	37	42	6	19	8	8	15
SETBP1		NM_015559.2		Endogenous	18	263	334	86	418	258	186	69	294	478	103	238	78	161	56
SETD2		NM_014159.6		Endogenous	27	383	177	157	252	233	248	106	187	192	92	184	83	221	139
SF3B1		NM_001005526.1		Endogenous	25	861	174	424	848	517	716	274	952	400	425	529	287	701	571
SFN		NM_006142.3		Endogenous	1979	7896	4819	4257	11154	10522	34800	6555	6895	832	10498	2903	6889	1382	8514
SFRP1		NM_003012.3		Endogenous	25	58	29	71	65	87	24	23	54	95	16	77	16	52	90
SFRP2		NM_003013.2		Endogenous	1	143	53	56	574	307	543	13	279	142	33	349	6	1132	75
SFRP4		NM_003014.2		Endogenous	4	15	12	127	236	36	33	27	368	19	14	344	4	45	7
SGK2		NM_170693.1		Endogenous	9	3	12	12	8	9	14	15	18	22	13	16	13	9	17
SHC1		NM_183001.4		Endogenous	14	1685	136	168	651	1662	547	160	361	225	538	681	337	982	214
SHC2		NM_012435.2		Endogenous	4	8	21	4	11	11	6	5	22	27	6	20	4	15	7
SHC3		NM_016848.5		Endogenous	6	8	20	8	33	9	5	10	27	26	5	19	13	7	10
SHC4		NM_203349.2		Endogenous	16	8	8	21	12	5	16	11	32	32	11	24	8	76	10
SIN3A		NM_015477.1		Endogenous	18	318	75	71	319	185	169	75	273	84	124	120	52	200	90
SIRT4		NM_012240.1		Endogenous	12	10	5	12	30	10	17	12	44	36	4	26	15	21	11
SIX1		NM_005982.3		Endogenous	7	8	9	6	9	8	17	8	15	19	13	12	8	16	9
SKP1		NM_170679.2		Endogenous	55	2122	257	597	1607	1617	1182	501	1780	556	1173	1070	301	1772	707
SKP2		NM_005983.2		Endogenous	23	187	43	88	564	169	85	69	319	83	124	101	42	110	98
SMAD2		NM_001003652.1		Endogenous	23	361	134	145	378	308	231	123	439	271	201	274	161	287	160
SMAD3		NM_005902.3		Endogenous	20	868	155	166	346	199	188	108	229	218	137	174	105	382	203
SMAD4		NM_005359.3		Endogenous	12	302	102	129	351	194	156	78	401	209	112	168	101	192	135
SMAD9		NM_005905.2		Endogenous	15	23	17	13	34	24	18	21	26	85	9	49	15	27	15
SMARCA4		NM_003072.3		Endogenous	17	413	137	55	302	282	294	128	627	131	239	198	129	427	87
SMARCB1		NM_003073.3		Endogenous	108	551	202	337	827	454	398	389	838	248	522	390	672	642	641
SMC1A		NM_006306.2		Endogenous	47	142	66	63	119	112	117	64	161	65	70	86	102	76	135
SMC1B		NM_148674.3		Endogenous	7	6	6	22	9	8	5	2	93	3	3	8	48	2	28
SMC3		NM_005445.3		Endogenous	37	403	106	178	397	312	229	133	591	182	196	243	110	309	199
SMO		NM_005631.3		Endogenous	16	12	24	26	30	43	13	18	102	46	34	37	12	27	23
SOCS1		NM_003745.1		Endogenous	11	142	17	44	39	52	31	44	61	21	32	36	55	20	47
SOCS2		NM_003877.3		Endogenous	16	92	40	54	54	96	60	49	88	106	47	122	27	73	54
SOCS3		NM_003955.3		Endogenous	16	361	98	442	589	1152	306	424	622	162	498	881	180	438	379
SOS1		NM_005633.2		Endogenous	31	353	126	134	211	248	170	112	385	156	148	224	126	242	122
SOS2		NM_006939.2		Endogenous	24	216	66	38	175	136	146	42	130	54	58	97	44	204	49
SOST		NM_025237.2		Endogenous	6	3	8	7	2	12	9	12	13	18	14	6	10	3	9
SOX17		NM_022454.3		Endogenous	18	11	11	15	8	9	15	21	21	23	11	17	8	4	8
SOX9		NM_000346.2		Endogenous	24	165	51	330	447	133	508	108	588	35	62	256	96	1236	419
SP1		NM_003109.1		Endogenous	11	206	36	57	138	101	92	59	196	96	63	99	81	152	57
SPOP		NM_001007226.1		Endogenous	23	19	18	23	25	20	16	17	51	41	17	25	17	15	21
SPP1		NM_000582.2		Endogenous	40	32	17	722	417	42	234	65	1032	22	243	54	130	538	369
SPRY1		NM_005841.1		Endogenous	6	71	13	23	28	58	60	26	45	41	24	60	10	149	15
SPRY2		NM_005842.2		Endogenous	23	228	76	36	119	73	49	25	95	74	55	99	51	141	38
SPRY4		NM_030964.3		Endogenous	23	69	31	34	102	130	167	47	72	25	48	38	22	86	40
SRC		NM_005417.3		Endogenous	23	661	191	178	452	363	453	140	304	199	199	180	121	711	261
SRSF2		NM_003016.3		Endogenous	73	407	230	179	467	386	247	253	1010	248	308	246	187	280	303
SSX1		NM_005635.2		Endogenous	7	5	2	11	7	7	4	6	20	15	1	8	12	5	7
STAG2		NM_001042749.1		Endogenous	10	268	67	110	296	215	249	60	328	87	123	134	66	299	110
STAT1		NM_007315.2		Endogenous	21	3414	87	415	1163	106	180	523	1380	164	725	178	114	356	624
STAT3		NM_139276.2		Endogenous	37	2885	298	695	1248	1072	1541	712	1943	466	1217	1430	468	1247	1086
STAT4		NM_003151.2		Endogenous	14	83	21	55	23	21	31	23	57	45	36	74	29	36	51
STK11		NM_000455.4		Endogenous	17	138	110	58	169	190	219	94	165	105	154	111	58	221	88
STMN1		NM_203401.1		Endogenous	48	480	166	284	1131	101	134	56	1086	67	166	159	279	357	449
SUV39H2		NM_024670.3		Endogenous	32	99	45	41	70	84	29	41	133	53	53	58	37	66	63
SYK		NM_003177.3		Endogenous	20	309	98	67	137	231	230	123	153	44	214	124	69	245	109
TBL1XR1		NM_024665.4		Endogenous	14	1163	240	374	1079	676	809	166	1622	242	505	531	266	1240	613
TCF3		NM_003200.2		Endogenous	27	217	38	67	420	231	202	61	262	119	140	96	64	292	43
TCF7L1		NM_031283.1		Endogenous	11	27	50	37	47	40	16	12	68	48	12	34	24	58	47
TCL1B		NM_004918.2		Endogenous	2	4	5	1	2	5	4	1	2	2	2	1	2	1	2
TERT		NM_198255.2		Endogenous	6	5	4	5	5	4	3	6	15	6	5	8	7	6	3
TET2		NM_001127208.2		Endogenous	18	291	131	84	271	248	276	70	276	137	214	159	68	262	78
TFDP1		NM_007111.4		Endogenous	17	286	62	141	492	222	361	81	466	89	181	158	65	191	156
TGFB1		NM_000660.3		Endogenous	39	854	88	441	1259	764	673	361	330	189	519	330	264	569	566
TGFB2		NM_003238.2		Endogenous	8	107	8	37	68	37	64	7	22	19	17	13	9	87	37
TGFB3		NM_003239.2		Endogenous	6	25	22	35	119	59	72	38	41	60	16	56	16	276	42
TGFBR2		NM_001024847.1		Endogenous	16	276	124	85	325	339	283	60	139	306	124	344	37	297	112
THBS1		NM_003246.2		Endogenous	35	259	40	658	1216	953	882	96	348	81	251	689	100	1002	584
THBS4		NM_003248.3		Endogenous	9	4	3	15	39	19	4	8	32	55	3	51	11	6	6
THEM4		NM_053055.4		Endogenous	27	64	33	44	122	42	40	45	187	96	44	89	39	110	47
TIAM1		NM_003253.2		Endogenous	29	142	101	105	124	252	395	163	371	89	205	272	81	120	155
TLR2		NM_003264.3		Endogenous	15	228	31	147	113	50	34	120	88	56	61	90	124	319	195
TLR4		NM_138554.2		Endogenous	24	52	33	38	25	41	17	28	44	59	23	57	21	55	37
TLX1		NM_005521.3		Endogenous	10	6	1	7	8	8	5	9	9	13	2	6	3	2	4
TMPRSS2		NM_005656.2		Endogenous	23	299	7	17	15	31	6	17	73	27	29	18	34	9	88
TNC		NM_002160.3		Endogenous	11	12	5	32	221	51	176	14	36	20	18	21	22	77	36
TNF		NM_000594.2		Endogenous	9	66	19	42	35	8	8	14	60	19	24	22	26	19	44
TNFAIP3		NM_006290.2		Endogenous	47	372	67	384	544	647	134	396	454	207	309	275	611	151	413
TNFRSF10A		NM_003844.2		Endogenous	16	80	43	48	46	100	83	54	49	51	95	43	30	43	44
TNFRSF10B		NM_003842.3		Endogenous	9	67	14	58	122	92	36	50	56	37	106	42	38	50	63
TNFRSF10C		NM_003841.2		Endogenous	8	26	11	20	14	22	7	21	20	21	16	19	11	16	10
TNFRSF10D		NM_003840.3		Endogenous	25	45	28	29	39	40	22	38	46	59	37	44	27	42	43
TNFSF10		NM_003810.2		Endogenous	68	4541	405	654	5516	302	1459	397	4922	296	715	914	1056	6935	1102
TNN		NM_022093.1		Endogenous	7	5	2	7	10	9	3	11	28	25	5	15	14	4	7
TNR		NM_003285.2		Endogenous	18	8	10	16	6	6	9	13	37	23	7	19	15	6	10
TP53		NM_000546.2		Endogenous	7	454	131	50	293	143	45	39	427	107	115	208	70	99	65
TPO		NM_175722.1		Endogenous	12	8	4	13	17	7	3	16	32	27	3	18	16	7	14
TRAF7		NM_032271.2		Endogenous	18	686	193	547	728	736	783	408	661	229	709	337	340	655	978
TSC1		NM_000368.3		Endogenous	6	139	87	34	116	109	154	45	142	88	87	102	45	280	56
TSHR		NM_001018036.2		Endogenous	3	8	6	7	6	3	1	5	3	5	4	1	4	1	6
TSLP		NM_033035.4		Endogenous	11	79	7	10	28	18	5	9	22	9	21	17	22	18	13
TSPAN7		NM_004615.3		Endogenous	10	20	50	10	29	31	44	16	34	69	14	64	11	7	25
TTK		NM_003318.3		Endogenous	37	137	57	88	253	119	90	49	542	46	108	59	83	49	146
U2AF1		NM_001025203.1		Endogenous	84	1033	354	596	810	754	696	632	1571	315	733	497	544	731	1009
UBB		NM_018955.2		Endogenous	94	2440	790	1539	4877	2464	4141	1385	2324	1003	2938	2057	1120	2809	2217
UBE2T		NM_014176.3		Endogenous	26	230	41	65	276	106	49	51	419	59	115	51	65	59	94
UTY		NM_007125.3		Endogenous	8	7	4	7	3	7	3	5	21	15	7	9	11	6	6
VEGFA		NM_001025366.1		Endogenous	144	995	412	589	1511	2095	1241	410	1516	367	1385	298	1740	897	572
VEGFC		NM_005429.2		Endogenous	11	96	17	16	274	53	500	50	21	32	82	34	30	134	18
VHL		NM_000551.2		Endogenous	15	303	44	95	164	282	117	65	202	70	133	134	51	149	91
WEE1		NM_003390.3		Endogenous	9	286	132	251	478	520	295	87	1061	117	178	156	224	311	308
WHSC1		NM_007331.1		Endogenous	16	180	45	61	265	135	62	53	338	49	95	66	107	90	83
WHSC1L1		NM_017778.2		Endogenous	26	467	169	70	186	259	173	120	214	190	209	211	56	263	114
WIF1		NM_007191.2		Endogenous	22	15	17	17	11	9	19	17	33	35	10	24	16	11	20
WNT10A		NM_025216.2		Endogenous	16	77	19	13	53	54	255	28	334	41	82	30	30	86	18
WNT10B		NM_003394.2		Endogenous	9	18	4	16	11	20	3	7	54	20	7	12	8	6	14
WNT11		NM_004626.2		Endogenous	4	8	6	7	8	5	4	2	61	1	10	10	6	35	22
WNT16		NM_057168.1		Endogenous	10	10	16	13	6	13	20	9	31	31	11	113	32	24	10
WNT2		NM_003391.2		Endogenous	30	31	20	31	45	34	69	35	53	36	25	36	26	24	34
WNT2B		NM_024494.1		Endogenous	15	65	11	16	12	45	23	20	47	46	56	19	24	34	21
WNT3		NM_030753.3		Endogenous	8	27	52	14	58	94	63	34	40	72	13	150	6	22	8
WNT4		NM_030761.3		Endogenous	6	15	27	18	78	55	39	22	175	48	49	38	34	30	22
WNT5A		NM_003392.3		Endogenous	24	313	186	90	143	334	587	67	148	66	82	113	125	269	134
WNT5B		NM_032642.2		Endogenous	11	26	11	18	119	43	11	13	80	47	9	31	9	72	16
WNT6		NM_006522.3		Endogenous	47	32	24	36	44	41	42	45	79	47	40	44	32	33	34
WNT7A		NM_004625.3		Endogenous	9	40	34	27	160	24	66	20	13	18	47	11	25	46	41
WNT7B		NM_058238.1		Endogenous	9	99	11	32	111	49	114	24	28	17	61	23	30	97	53
WT1		NM_000378.3		Endogenous	8	7	6	24	15	8	6	14	38	27	3	15	17	1	11
XPA		NM_000380.3		Endogenous	19	154	54	18	67	70	112	54	80	55	55	87	11	115	18
XRCC4		NM_003401.3		Endogenous	19	119	30	79	68	112	433	73	129	41	82	65	44	89	67
YES1		NM_005433.3		Endogenous	47	847	223	240	538	701	695	195	1312	257	486	350	288	797	337
ZAK		NM_016653.2		Endogenous	15	76	39	78	174	158	353	51	142	75	56	75	39	83	125
ZBTB16		NM_006006.4		Endogenous	6	13	122	9	7	8	8	4	22	205	6	82	3	5	5
ZBTB32		NM_014383.1		Endogenous	10	13	8	8	9	14	4	14	15	11	11	10	14	5	3
ZIC2		NM_007129.2		Endogenous	9	111	8	9	32	41	24	10	17	15	32	12	30	43	10
ZNRF3		NM_032173.2		Endogenous	8	36	13	24	54	41	22	21	94	59	15	53	19	36	19
ACAD9		NM_014049.4		Housekeeping	10	145	81	51	216	109	124	62	170	81	132	162	70	170	79
AGK		NM_018238.3		Housekeeping	22	181	57	46	187	121	113	51	155	90	71	73	28	113	34
AMMECR1L		NM_001199140.1		Housekeeping	15	142	40	61	201	153	223	66	170	104	64	96	42	141	59
C10orf76		NM_024541.2		Housekeeping	18	163	45	51	171	176	155	52	115	87	117	93	18	138	44
CC2D1B		NM_032449.2		Housekeeping	14	16	3	11	51	10	10	9	32	21	6	15	11	18	7
CNOT10		NM_001256741.1		Housekeeping	22	145	77	74	102	132	107	73	180	92	74	108	50	107	80
CNOT4		NM_001190848.1		Housekeeping	9	158	56	57	152	125	206	54	133	82	64	90	36	148	56
COG7		NM_153603.3		Housekeeping	9	205	101	34	132	134	121	80	183	103	93	109	75	287	43
DDX50		NM_024045.1		Housekeeping	34	241	84	124	297	216	182	101	371	156	91	148	64	259	98
DHX16		NM_001164239.1		Housekeeping	11	49	16	15	49	42	37	22	59	29	24	38	23	46	25
DNAJC14		NM_032364.5		Housekeeping	1	43	6	18	51	28	22	8	34	18	18	28	19	39	32
EDC3		NM_001142443.1		Housekeeping	15	214	127	85	253	183	187	114	267	106	136	113	86	202	95
EIF2B4		NM_172195.3		Housekeeping	22	352	74	78	276	244	299	105	392	162	164	157	67	197	103
ERCC3		NM_000122.1		Housekeeping	9	108	57	49	107	73	103	42	142	70	45	64	21	88	67
FCF1		NM_015962.4		Housekeeping	121	613	179	331	907	563	712	722	1069	564	562	443	229	477	340
FTSJ2		NM_013393.1		Housekeeping	25	236	33	61	178	99	160	43	128	55	76	65	40	92	93
GPATCH3		NM_022078.2		Housekeeping	6	15	2	13	19	12	15	15	28	25	13	14	15	18	22
HDAC3		NM_003883.2		Housekeeping	18	274	51	83	281	221	201	94	299	106	144	143	74	204	110
MRPS5		NM_031902.3		Housekeeping	30	346	144	224	481	382	429	185	444	162	378	181	128	232	334
MTMR14		NM_022485.3		Housekeeping	24	245	93	101	114	161	150	76	170	113	121	137	82	138	96
NOL7		NM_016167.3		Housekeeping	24	334	72	71	262	308	294	89	385	73	228	97	67	238	107
NUBP1		NM_001278506.1		Housekeeping	5	79	11	21	42	29	27	22	55	13	42	18	14	33	24
PIAS1		NM_016166.1		Housekeeping	24	198	105	88	136	160	122	88	178	135	93	125	51	187	94
PIK3R4		NM_014602.1		Housekeeping	12	119	27	57	181	102	103	32	152	55	67	78	49	207	57
PRPF38A		NM_032864.3		Housekeeping	10	311	94	102	1171	259	178	96	388	163	142	179	90	214	159
RBM45		NM_152945.2		Housekeeping	9	50	25	25	46	54	50	23	83	44	26	42	15	50	26
SAP130		NM_024545.3		Housekeeping	12	223	74	61	243	77	202	86	154	78	123	91	35	133	91
SF3A3		NM_006802.2		Housekeeping	25	242	73	125	425	184	227	95	402	151	162	203	78	210	200
SLC4A1AP		NM_018158.2		Housekeeping	34	248	82	67	134	137	145	61	328	81	108	110	102	122	94
TLK2		NM_006852.2		Housekeeping	21	209	63	92	218	149	184	109	254	97	140	141	70	224	128
TMUB2		NM_024107.2		Housekeeping	11	249	86	69	174	116	184	75	170	93	112	136	52	242	101
TRIM39		NM_021253.3		Housekeeping	13	79	16	38	54	53	48	32	85	58	33	44	29	58	26
TTC31		NR_027749.1		Housekeeping	10	140	40	69	148	120	77	63	240	84	77	81	43	129	66
USP39		NM_001256725.1		Housekeeping	14	138	37	30	122	94	67	34	183	46	80	68	33	115	42
VPS33B		NM_018668.3		Housekeeping	16	76	42	29	54	62	61	42	55	64	41	52	24	64	34
ZC3H14		NM_001160103.1		Housekeeping	20	277	83	70	350	174	182	63	243	146	111	148	52	201	65
ZKSCAN5		NM_014569.3		Housekeeping	10	37	22	14	36	19	31	17	42	25	19	28	17	25	14
ZNF143		NM_003442.5		Housekeeping	17	139	57	41	119	135	143	43	128	37	76	65	31	88	40
ZNF346		NM_012279.2		Housekeeping	7	40	23	15	45	24	31	16	62	46	14	34	13	55	7
ZNF384		NM_133476.3		Housekeeping	7	233	88	48	173	126	121	47	608	72	70	113	43	172	80
NEG_A		ERCC_00096.1		Negative	6	5	5	6	10	7	4	5	4	4	10	8	4	2	4
NEG_B		ERCC_00041.1		Negative	8	11	5	6	11	5	4	13	1	9	4	4	8	3	6
NEG_C		ERCC_00019.1		Negative	11	13	9	5	9	6	7	9	10	13	12	9	9	6	7
NEG_D		ERCC_00076.1		Negative	5	9	6	8	4	4	4	8	5	5	6	6	5	3	2
NEG_E		ERCC_00098.1		Negative	11	4	7	9	6	9	3	11	11	10	7	11	4	7	6
NEG_F		ERCC_00126.1		Negative	13	12	10	10	8	8	12	8	9	8	8	11	9	14	8
NEG_G		ERCC_00144.1		Negative	7	6	10	10	5	4	6	4	7	4	8	10	10	6	3
NEG_H		ERCC_00154.1		Negative	12	14	11	13	5	11	10	4	7	5	7	15	9	7	8
POS_A		ERCC_00117.1		Positive	24657	19550	20489	16404	17715	18004	17728	20008	18544	15832	17388	18080	16609	13647	16161
POS_B		ERCC_00112.1		Positive	9179	7363	7432	6780	7242	7511	7061	8289	7507	6523	7346	7436	6869	5621	6725
POS_C		ERCC_00002.1		Positive	2658	2062	2084	1847	2011	2010	2054	2344	2012	1805	2054	2114	1941	1554	1961
POS_D		ERCC_00092.1		Positive	562	470	509	359	345	359	424	469	361	359	406	432	389	329	361
POS_E		ERCC_00035.1		Positive	104	99	103	88	111	98	77	102	94	78	85	107	95	59	87
POS_F		ERCC_00034.1		Positive	63	33	37	26	57	32	31	47	39	42	35	29	39	40	28

## Sheet: Normalized
Gene Name	06-08-A246a	07-11-A225a	07-11-A226a	05-01-A027a A4	07-07-A241a	07-12-A198a	WD-21000	WD-21002	WD-21003	WD-21004	WD-21005	WD-21006	WD-21007	WD-21009	05-01-A027a A7
ABL1	39.5	91.34	114.62	65.98	97.15	119.39	78.17	37.74	63.77	112.49	68.72	153.74	76.58	148.44	80.97
ACVR1B	11.28	44.4	18.42	12.08	41.79	20.24	30.82	20.44	51.85	49.1	30.1	33.32	23.85	74.61	24.58
ACVR1C	16.93	1	2.05	2.79	1	5.37	4.51	9.43	6.22	4.35	1.14	1.17	2.51	48.96	10.12
ACVR2A	129.77	90.07	141.22	49.25	32.56	54.95	30.82	51.89	73.62	157.24	47.14	204.01	146.89	44.3	50.61
AKT1	411.89	867.69	773.66	515.72	1649.87	715.95	508.83	525.21	470.24	423.25	584.43	525.51	749.52	708.79	801.05
AKT2	231.34	308.26	501.45	430.23	237.71	312.74	202.93	229.58	226.57	267.87	501.51	379.37	262.39	298.44	425.11
AKT3	141.06	57.08	247.65	153.32	74.35	121.87	87.94	67.62	57.03	339.96	57.36	247.26	101.69	170.2	93.99
ALK	16.93	3.17	2.05	2.79	4.88	4.54	8.27	1.57	1.04	10.57	1	6.43	2.51	3.11	1.45
ALKBH2	11.28	5.71	2.05	10.22	10.85	21.9	5.26	18.87	22.29	23	6.25	8.77	8.79	3.89	23.14
ALKBH3	11.28	52.64	20.47	38.1	72.72	38.42	52.61	33.02	10.89	39.15	51.68	43.84	33.9	43.52	37.59
AMER1	11.28	30.45	34.79	28.81	28.76	17.76	9.77	23.59	49.77	60.29	43.73	42.67	11.3	27.2	36.15
AMH	11.28	1	2.05	1.86	3.26	1	1.5	1.57	1	1.24	2.84	1.17	2.51	7.77	1.45
ANGPT1	62.07	3.17	20.47	15.8	13.57	21.9	6.76	14.15	12.96	134.87	2.84	43.84	28.88	3.89	28.92
APC	141.06	53.28	98.24	43.67	54.81	71.47	75.16	53.46	53.92	78.93	36.92	92.94	59.01	64.51	50.61
APH1B	73.35	1	2.05	34.38	7.06	13.63	1	28.3	24.37	60.29	1.14	33.32	33.9	3.11	21.69
AR	11.28	1.9	171.93	13.94	2.17	8.68	6.01	6.29	6.74	110.01	1	219.2	2.51	12.43	14.46
ARID1A	73.35	179.5	118.71	121.73	115.06	171.45	148.82	62.9	135.32	87.63	103.94	158.41	109.23	137.56	131.58
ARID1B	174.91	280.98	278.36	145.89	191.58	274.73	214.21	103.78	390.92	236.79	212.99	394.57	237.28	325.64	170.62
ARID2	208.77	142.71	214.91	144.03	110.17	110.3	90.94	135.23	111.99	136.11	144.83	178.29	134.34	152.33	101.22
ARNT2	73.35	12.69	2.05	25.09	5.97	11.15	4.51	12.58	11.92	55.31	13.06	21.63	1.26	2.33	15.91
ASXL1	28.21	120.51	190.35	170.05	128.08	114.44	79.67	125.8	130.65	177.13	106.21	156.07	297.55	131.34	167.73
ATM	39.5	10.15	2.05	38.1	29.85	28.51	19.54	12.58	16.07	40.4	13.06	38	26.36	30.31	14.46
ATR	208.77	154.76	169.88	270.41	210.03	157.4	134.54	146.24	180.94	209.45	168.68	194.65	387.94	313.98	216.89
ATRX	355.47	204.24	247.65	166.33	151.42	187.97	135.29	144.67	169.02	215.66	152.78	207.51	305.08	188.86	187.97
AXIN1	16.93	86.9	116.66	90.14	89.01	110.3	106.73	119.51	95.92	85.15	131.2	80.08	149.4	66.06	115.68
AXIN2	11.28	3.17	32.75	10.22	15.2	21.9	44.34	1.57	9.85	65.26	13.06	88.27	6.28	38.86	13.01
B2M	3142.78	43714.1	5409.51	23051.4	14936.2	8747.95	6140.59	17759.7	12654.6	7329.41	20331.3	10929.3	11345.7	18825.7	25980.7
BAD	62.07	90.07	104.38	58.54	83.58	81.39	111.24	88.06	46.66	64.02	81.22	98.79	33.9	129.01	105.55
BAIAP3	11.28	1	2.05	73.41	5.43	2.89	2.25	15.72	7.78	19.27	1.14	5.26	59.01	6.99	98.32
BAMBI	11.28	1.9	2.05	8.36	3.26	26.85	6.76	33.02	6.74	44.13	7.38	13.44	18.83	1	2.89
BAP1	378.04	294.94	266.08	378.2	182.35	294.56	186.4	386.83	142.58	279.06	252.74	367.68	807.27	173.31	449.69
BAX	39.5	232.78	143.27	337.31	158.47	217.72	118.75	133.66	171.61	86.39	240.25	159.58	209.66	220.72	338.35
BCL2	62.07	31.71	49.12	25.09	5.43	18.59	5.26	22.01	24.89	54.07	1.7	50.86	21.34	12.43	23.14
BCL2A1	84.64	39.32	2.05	19.51	7.6	14.46	1	26.73	9.85	8.08	22.15	8.77	6.28	2.33	11.57
BCL2L1	84.64	305.09	227.19	437.67	131.88	341.66	253.29	644.72	153.46	141.08	393.6	193.48	646.57	254.92	438.12
BCOR	141.06	80.55	98.24	19.51	28.76	57.42	45.85	55.04	64.81	52.83	42.6	76.58	26.36	59.84	30.36
BDNF	163.63	3.81	16.37	15.8	3.26	12.81	14.28	20.44	10.37	31.7	15.33	18.12	46.45	5.44	11.57
BID	208.77	69.14	36.84	56.68	33.65	44.2	36.83	23.59	58.07	44.13	22.15	39.16	48.96	126.68	117.12
BIRC3	11.28	32.35	2.05	30.66	4.34	7.85	1.5	34.59	24.89	16.78	6.25	27.47	84.12	3.11	49.16
BIRC7	11.28	1	2.05	1.86	1	1	1	1.57	3.11	1	1.14	1.75	2.51	6.99	1.45
BMP2	11.28	48.84	30.7	78.98	62.96	144.18	163.85	110.07	4.15	51.58	120.98	125.68	64.03	52.85	59.28
BMP4	11.28	1.27	38.89	1.86	14.65	43.38	15.03	9.43	9.33	56.56	16.47	48.52	26.36	17.88	13.01
BMP5	16.93	9.51	18.42	19.51	2.17	7.02	6.01	11.01	19.18	36.67	21.01	14.61	31.39	6.99	21.69
BMP6	107.2	46.3	26.61	47.39	16.82	71.47	9.77	14.15	22.29	131.14	6.25	57.87	18.83	136.78	56.39
BMP7	118.49	584.8	114.62	21.37	16.28	175.58	220.22	73.91	87.1	188.32	82.35	132.69	177.02	65.28	62.18
BMP8A	5.64	6.98	2.05	25.09	22.25	21.9	8.27	17.3	15.04	30.45	2.84	6.43	1.26	28.76	1.45
BMPR1B	231.34	79.28	88.01	112.44	139.48	66.51	86.43	34.59	18.66	68.99	53.96	82.42	46.45	62.17	92.54
BNIP3	265.19	116.71	259.93	709	517.76	599.45	544.16	400.98	222.42	92.6	231.16	128.02	330.19	92.48	342.69
BRAF	141.06	107.19	141.22	67.83	95.52	111.96	174.37	73.91	80.88	147.3	86.9	139.71	141.87	143	73.74
BRCA1	62.07	72.94	42.98	80.84	83.04	50.81	48.1	92.78	144.65	44.13	68.72	39.16	134.34	23.32	120.01
BRCA2	5.64	36.15	20.47	28.81	48.84	30.98	23.3	26.73	93.84	31.7	50.55	18.12	139.36	6.99	78.08
BRIP1	84.64	66.6	38.89	119.87	66.75	70.64	21.8	50.32	172.13	37.91	44.87	29.81	156.93	17.1	89.65
C19orf40	118.49	24.1	32.75	41.82	24.42	10.33	12.78	29.88	35.26	20.51	32.37	25.14	26.36	23.32	28.92
CACNA1C	39.5	12.69	49.12	6.5	7.06	6.2	11.27	12.58	3.11	32.94	8.52	47.35	6.28	17.88	18.8
CACNA1D	11.28	1	2.05	1.86	1.09	2.07	3.01	9.43	3.11	1.86	1.14	9.94	2.51	3.89	1.45
CACNA1E	62.07	4.44	20.47	1.86	1	3.72	6.01	6.29	7.26	15.54	1	7.6	2.51	2.33	7.23
CACNA1G	11.28	1	18.42	1.86	1	7.02	3.01	7.86	1	25.48	1.14	5.26	2.51	1	1.45
CACNA1H	5.64	6.98	75.73	1.86	2.71	8.68	9.77	17.3	8.81	57.8	6.25	22.8	1.26	4.66	11.57
CACNA2D1	141.06	17.13	143.27	56.68	27.14	31.81	20.29	26.73	33.18	201.99	17.61	157.24	129.31	37.3	26.03
CACNA2D2	11.28	1	2.05	1	1	1	1	1.57	2.07	4.35	3.98	1.17	2.51	1	2.89
CACNA2D3	11.28	36.15	171.93	1.86	1	31.81	3.76	1.57	2.59	51.58	1	48.52	38.92	2.33	1.45
CACNA2D4	11.28	1	2.05	1.86	1	1	2.25	1.57	13.48	10.57	1.14	6.43	3.77	1	1.45
CACNB2	107.2	7.61	26.61	25.09	8.68	11.98	11.27	33.02	29.03	114.98	15.33	88.27	38.92	8.55	21.69
CACNB3	11.28	9.51	38.89	23.23	10.31	8.68	33.82	12.58	48.22	54.07	36.92	36.83	46.45	34.97	34.7
CACNB4	11.28	1	10.23	1.86	1	1.24	1	1.57	2.07	5.59	1.14	29.81	2.51	2.33	1.45
CACNG1	118.49	13.32	24.56	12.08	1	6.2	9.02	6.29	1.56	8.08	9.66	9.94	23.85	7.77	24.58
CACNG4	107.2	5.71	2.05	34.38	12.48	7.02	11.27	3.14	32.66	20.51	1.14	7.6	6.28	1.55	49.16
CACNG6	11.28	1.27	2.05	10.22	4.88	3.72	1	1.57	7.78	14.29	6.25	1.75	1.26	1	5.78
CALML3	11.28	157.3	368.41	26.95	19.54	102.87	40.59	111.65	9.85	18.02	92.58	55.53	81.61	42.75	46.27
CALML5	62.07	10.78	620.16	41.82	4.34	14.46	3.76	31.45	47.18	67.74	43.73	313.9	11.3	10.88	36.15
CALML6	11.28	1	2.05	1.86	1	1	2.25	1.57	2.07	9.32	1.14	1.17	2.51	1	2.89
CAMK2B	84.64	2.54	47.07	2.79	2.71	9.5	11.27	6.29	5.18	11.81	3.98	14.61	3.77	4.66	13.01
CAPN2	265.19	2124.18	814.6	800.07	974.73	1127.42	873.36	364.82	357.74	509.01	631.01	435.49	1191.44	1232.61	793.82
CARD11	11.28	13.95	4.09	30.66	1.63	11.98	8.27	40.88	11.41	21.75	25.56	43.84	8.79	7.77	27.47
CASP10	107.2	6.98	10.23	1	3.8	7.02	1.5	20.44	15.55	23	5.11	15.78	11.3	2.33	20.24
CASP12	84.64	1	2.05	2.79	1	2.07	1	1.57	2.59	18.02	1	6.43	2.51	1.55	5.78
CASP3	28.21	135.73	36.84	91.99	54.81	141.7	52.61	80.2	114.06	50.34	122.11	132.69	61.52	214.5	125.8
CASP7	11.28	249.27	106.43	114.3	148.16	80.56	81.17	75.48	95.92	61.53	124.38	67.22	99.18	121.24	118.57
CASP8	321.61	262.59	151.46	264.83	121.03	126.83	255.54	290.91	151.39	124.92	305	198.16	244.82	154.66	221.23
CASP9	11.28	44.4	6.14	6.5	3.8	16.94	3.76	1.57	11.92	10.57	1.14	16.95	2.51	21.76	24.58
CBL	39.5	65.96	51.17	134.74	140.56	68.99	102.22	138.38	38.37	78.93	88.03	92.94	362.83	83.94	164.84
CBLC	11.28	69.14	30.7	99.43	20.62	72.3	39.83	66.04	29.55	11.81	164.14	12.28	51.47	50.52	102.66
CCNA1	253.91	6.34	20.47	101.29	2.71	10.33	7.52	7.86	11.41	18.02	33.51	8.77	21.34	13.99	208.22
CCNA2	208.77	268.3	133.04	244.39	399.99	119.39	127.77	83.34	315.74	34.18	242.52	62.55	139.36	79.27	403.42
CCNB1	513.45	481.41	290.64	695.99	683.83	304.47	306.65	327.08	669.85	70.23	618.51	105.8	279.97	109.58	759.12
CCNB3	11.28	1	2.05	1.86	1.09	2.07	1	1.57	1	1.24	1.14	1.17	2.51	1	1.45
CCND1	750.43	414.18	462.56	201.64	420.61	86.34	278.09	114.79	102.66	243.01	144.83	117.49	96.67	317.09	248.7
CCND2	16.93	351.39	85.96	82.7	277.87	982.83	81.17	171.4	96.43	168.43	276.6	187.64	16.32	98.7	36.15
CCND3	11.28	83.09	71.64	77.13	36.36	43.38	35.33	47.17	79.84	60.29	35.78	69.56	66.54	75.39	128.69
CCNE1	11.28	45.03	16.37	93.85	28.76	67.34	39.08	113.22	43.55	30.45	113.02	32.15	28.88	8.55	101.22
CCNE2	39.5	45.67	26.61	32.52	72.18	24.37	27.06	7.86	67.92	20.51	30.1	27.47	38.92	6.99	65.07
CCNO	11.28	1	2.05	1.86	1	1	1	1.57	1	1.24	1.14	1.17	2.51	1	1.45
CCR7	11.28	6.34	2.05	15.8	1	7.02	1	33.02	9.85	1.86	6.25	36.83	8.79	1	11.57
CD14	73.35	548.01	59.36	168.19	68.38	64.86	52.61	121.08	66.88	50.34	94.85	142.04	56.5	254.92	277.62
CD19	73.35	19.03	2.05	38.1	1	45.86	1	59.75	20.22	51.58	1.7	22.8	31.39	1	20.24
CD40	50.78	88.8	36.84	45.53	14.65	16.94	4.51	36.17	22.81	50.34	14.2	39.16	6.28	68.39	72.3
CDC14A	95.92	36.15	65.5	36.24	13.57	35.12	18.79	40.88	32.66	46.61	24.42	43.84	16.32	20.98	7.23
CDC14B	208.77	9.51	10.23	38.1	29.31	40.9	27.06	55.04	50.81	102.55	2.84	43.84	33.9	29.53	28.92
CDC25A	11.28	16.49	2.05	43.67	20.08	28.51	5.26	37.74	37.85	26.72	10.79	13.44	84.12	1	53.5
CDC25B	39.5	339.34	83.92	179.34	227.4	151.62	329.95	92.78	200.64	37.91	108.48	59.04	252.35	74.61	169.18
CDC25C	11.28	17.13	2.05	25.09	17.37	7.85	8.27	11.01	49.77	21.75	7.38	14.61	6.28	3.11	26.03
CDC6	276.47	97.68	24.56	171.91	177.47	103.69	52.61	124.23	199.09	49.1	111.89	68.39	126.8	20.98	254.49
CDC7	16.93	24.1	2.05	23.23	35.82	35.94	22.55	20.44	96.43	27.97	25.56	20.46	56.5	11.66	34.7
CDH1	28.21	1174.04	790.04	1446.81	513.41	1874.35	2233.01	989.1	802.58	205.72	999.05	1092.52	1083.47	796.61	1295.56
CDK2	62.07	46.3	73.68	91.99	98.78	55.77	27.06	75.48	78.29	70.23	75.54	78.91	197.11	53.63	127.24
CDK4	107.2	125.59	53.22	119.87	161.73	107.83	62.38	77.05	176.28	45.37	156.19	94.11	124.29	131.34	153.27
CDK6	163.63	197.89	81.87	328.02	168.24	89.65	226.23	105.36	79.32	65.26	127.79	77.74	239.79	169.43	362.93
CDKN1A	479.6	480.78	585.37	963.61	315.86	989.44	1075.54	542.51	109.91	86.39	711.66	435.49	689.25	481.85	822.74
CDKN1B	95.92	75.48	100.29	103.14	21.71	72.3	33.07	119.51	136.35	66.5	98.26	112.82	111.74	55.18	108.45
CDKN1C	5.64	15.22	20.47	34.38	21.71	24.37	54.87	25.16	20.22	54.07	18.74	70.73	13.81	47.41	36.15
CDKN2A	11.28	5.07	2.05	58.54	28.22	2.07	21.04	4.72	53.4	1.86	8.52	1	59.01	3.89	46.27
CDKN2B	276.47	168.08	137.13	545.46	163.9	150.79	610.3	496.91	142.06	61.53	441.31	139.71	488.38	981.58	584.16
CDKN2C	11.28	48.2	22.51	49.25	91.72	28.51	22.55	17.3	23.85	49.1	21.01	73.07	257.37	17.1	143.15
CDKN2D	73.35	17.13	45.03	23.23	12.48	14.46	50.36	34.59	39.4	54.07	26.69	36.83	81.61	29.53	21.69
CEBPA	11.28	183.94	139.18	147.75	46.67	228.46	69.15	124.23	234.34	78.93	362.93	455.36	136.85	71.5	114.23
CEBPE	11.28	1	2.05	1	2.17	1.24	1	4.72	8.81	13.05	1.14	11.11	16.32	1.55	1.45
CHAD	39.5	1	2.05	2.79	1.63	6.2	1	1.57	5.7	16.78	1.14	1.17	3.77	3.89	2.89
CHEK1	84.64	73.58	61.4	134.74	171.5	78.08	54.87	81.77	83.47	47.86	78.95	42.67	247.33	24.09	122.91
CHEK2	118.49	42.5	67.54	34.38	17.91	30.16	33.07	28.3	36.29	29.21	44.87	50.86	96.67	19.43	63.62
CHUK	50.78	124.32	100.29	253.68	146.53	143.35	118	176.12	162.28	137.35	215.26	174.78	199.62	148.44	313.77
CIC	73.35	71.67	200.58	207.22	65.67	82.21	40.59	106.93	62.73	141.08	135.74	165.43	247.33	106.47	245.81
CLCF1	11.28	12.05	2.05	2.79	1	28.51	4.51	7.86	5.7	1.24	1.14	1.17	2.51	3.11	1.45
CNTFR	129.77	1.27	30.7	1.86	14.65	8.68	3.01	1.57	9.33	46.61	3.98	41.5	41.43	4.66	24.58
COL11A1	220.05	2.54	6.14	80.84	165.53	8.68	81.92	44.03	29.03	14.29	41.46	40.33	6.28	150.77	28.92
COL11A2	11.28	1	2.05	1.86	1	1	1	1.57	1	1.24	1.14	1.17	2.51	1	1.45
COL1A1	95.92	1107.44	765.48	2710.56	7165	2304.01	6212.75	3464.19	1830.68	619.64	3247.04	5341	1229.1	15668	4524.35
COL1A2	5.64	221.36	423.67	381.91	829.82	425.93	1068.03	534.65	510.16	509.01	474.25	1320.49	209.66	2253.06	649.23
COL24A1	11.28	2.54	2.05	1	1.63	4.54	8.27	1.57	1	8.08	1.14	1.75	2.51	4.66	1.45
COL27A1	186.2	32.35	77.78	233.24	179.64	101.22	133.03	99.07	116.65	86.39	173.23	95.28	237.28	136.78	172.07
COL2A1	11.28	5.71	2.05	12.08	8.14	22.72	23.3	4.72	12.44	21.75	14.2	11.11	16.32	19.43	10.12
COL3A1	62.07	1286.31	699.98	3762.45	5841.3	3548.34	5137.96	3684.34	2206.05	1986.95	2484.83	8172.54	1053.34	19571.8	3964.77
COL4A3	11.28	1	2.05	4.65	1	1	1	3.14	3.11	11.81	1.14	11.11	2.51	1	5.78
COL4A4	39.5	1	2.05	4.65	1	7.85	4.51	12.58	4.67	20.51	1.14	7.6	16.32	24.09	5.78
COL4A5	11.28	39.32	169.88	60.4	183.98	230.11	233.75	25.16	116.65	185.83	63.04	122.17	131.82	317.09	37.59
COL4A6	11.28	1	36.84	23.23	43.96	51.64	42.84	12.58	8.3	73.96	14.2	20.46	33.9	27.98	15.91
COL5A1	434.46	198.53	221.05	491.56	1248.8	436.67	1453.6	72.33	357.22	284.03	255.01	474.07	202.13	2141.14	436.67
COL5A2	107.2	164.28	116.66	248.1	473.8	254.07	481.78	149.39	181.98	105.03	214.12	479.91	71.56	1148.68	250.15
COL6A6	11.28	1	2.05	1.86	1	1	1	1.57	2.59	9.32	1.14	42.67	2.51	1	5.78
COMP	11.28	25.37	73.68	58.54	207.86	156.57	66.89	4.72	64.81	195.77	3.98	45.01	21.34	6.99	21.69
CREB3L1	16.93	62.79	16.37	25.09	72.18	43.38	65.39	9.43	24.89	40.4	8.52	61.38	13.81	132.12	46.27
CREB3L3	11.28	1	2.05	1	1	1	1	1.57	1	5.59	6.25	1.17	2.51	1	1.45
CREB3L4	141.06	20.93	12.28	13.94	10.31	5.37	2.25	17.3	22.81	29.21	3.98	16.95	16.32	8.55	20.24
CREB5	411.89	36.15	73.68	38.1	119.94	35.12	36.08	29.88	75.18	50.34	35.78	48.52	89.14	20.98	36.15
CREBBP	84.64	6.34	16.37	6.5	2.71	1	9.77	17.3	13.48	27.97	6.25	11.11	8.79	3.11	24.58
CRLF2	11.28	1	2.05	1.86	1	1	1	1.57	1	1.24	1.14	1.17	2.51	1	1.45
CSF1R	11.28	7.61	2.05	12.08	4.34	1	3.01	1.57	6.74	6.84	1.7	1.75	2.51	8.55	15.91
CSF2	11.28	1.27	2.05	4.65	4.88	1.24	1	1.57	4.15	8.08	5.11	5.26	16.32	3.11	21.69
CSF3	11.28	1	2.05	1.86	1	2.07	3.01	1.57	1	1.24	1.14	1.17	2.51	1	2.89
CSF3R	265.19	29.81	40.93	43.67	13.57	35.94	13.53	135.23	21.26	35.43	53.96	42.67	33.9	27.98	36.15
CTNNB1	468.31	1958	1060.21	1956.03	1019.77	2187.5	1557.32	669.88	1007.37	859.54	1060.39	1547.29	1146.24	1566.8	1625.24
CUL1	355.47	459.85	206.72	275.98	294.7	321	450.21	213.86	181.98	164.7	291.36	265.97	179.53	269.68	166.28
CXXC4	73.35	5.07	18.42	1.86	4.88	7.85	2.25	4.72	3.11	18.02	2.84	11.11	16.32	4.66	14.46
CYLD	84.64	243.56	176.02	305.72	112.34	152.44	236.75	320.79	160.2	214.42	223.21	318.58	387.94	216.83	299.31
DAXX	321.61	230.24	176.02	144.03	151.96	211.93	154.08	100.64	199.61	117.46	157.33	152.57	340.23	167.09	137.36
DDB2	11.28	128.76	147.36	123.59	162.27	139.22	99.21	91.2	97.99	163.46	118.7	149.06	262.39	162.43	157.61
DDIT3	163.63	95.14	104.38	112.44	98.23	47.51	73.66	73.91	65.33	103.79	306.13	70.73	259.88	94.82	114.23
DDIT4	163.63	81.82	47.07	1210.78	223.6	331.74	460.73	391.55	725.84	73.96	1088.78	157.24	297.55	414.24	1159.65
DKK1	5.64	6.34	2.05	97.57	33.11	18.59	12.03	18.87	52.88	15.54	19.88	11.11	6.28	35.75	170.62
DKK2	129.77	1.27	18.42	2.79	2.17	2.07	7.52	12.58	5.7	19.27	7.38	19.29	11.3	1.55	18.8
DKK4	84.64	3.81	20.47	25.09	4.34	3.72	1	17.3	7.26	21.75	10.79	128.02	91.65	6.22	18.8
DLL1	11.28	16.49	67.54	28.81	60.78	40.07	31.57	6.29	9.33	62.77	26.69	39.16	53.99	52.85	40.49
DLL3	11.28	2.54	2.05	19.51	9.23	1.24	5.26	25.16	10.89	27.97	6.25	16.95	28.88	3.11	27.47
DLL4	11.28	6.98	30.7	23.23	20.08	37.59	24.05	50.32	17.11	37.91	28.97	45.01	31.39	34.2	21.69
DNMT1	163.63	216.92	165.79	199.78	242.05	234.24	200.68	207.57	392.99	87.63	217.53	168.93	528.55	160.1	255.93
DNMT3A	84.64	29.81	63.45	45.53	37.45	75.6	53.36	55.04	190.79	81.42	31.24	98.79	46.45	66.06	72.3
DTX1	118.49	4.44	8.19	12.08	7.6	11.15	9.77	7.86	15.55	29.21	2.84	13.44	18.83	6.22	7.23
DTX3	11.28	4.44	32.75	4.65	27.68	5.37	8.27	9.43	20.74	35.43	5.11	43.84	2.51	24.09	14.46
DTX4	129.77	128.12	22.51	41.82	20.08	25.2	21.8	23.59	58.07	64.02	21.01	46.18	48.96	76.94	73.74
DUSP10	73.35	81.82	24.56	75.27	58.07	35.12	43.59	33.02	44.07	19.27	150.51	52.02	114.25	183.42	125.8
DUSP2	11.28	8.88	2.05	30.66	11.4	26.03	1	11.01	34.74	11.81	7.38	75.41	74.07	6.99	49.16
DUSP4	28.21	62.79	4.09	45.53	79.24	101.22	15.03	28.3	21.78	47.86	23.29	22.8	23.85	60.62	17.35
DUSP5	366.75	270.2	1193.24	971.04	156.3	1011.75	94.7	1151.06	167.98	225.61	927.48	403.92	797.22	340.41	815.51
DUSP6	208.77	1118.22	382.74	272.26	1052.88	756.43	1250.67	613.27	322.48	257.92	375.42	230.9	1249.19	1137.02	133.03
DUSP8	107.2	21.57	8.19	39.96	13.03	32.64	12.78	31.45	49.25	72.72	9.66	46.18	38.92	22.54	17.35
E2F1	5.64	33.62	45.03	13.94	35.28	32.64	12.03	33.02	80.36	26.72	28.97	2.92	59.01	2.33	56.39
E2F5	39.5	36.15	8.19	25.09	13.57	45.03	6.01	31.45	46.66	30.45	19.88	22.8	21.34	32.64	47.72
EFNA1	378.04	263.86	192.39	233.24	254.54	126.83	152.58	117.94	149.83	148.54	318.63	167.76	284.99	367.61	287.74
EFNA2	118.49	1	2.05	1.86	2.71	3.72	2.25	6.29	3.63	4.35	1	1.75	3.77	1	7.23
EFNA3	265.19	180.13	100.29	119.87	53.19	188.8	160.09	116.36	76.73	100.06	188	158.41	81.61	165.54	154.72
EFNA5	39.5	21.57	26.61	8.36	5.97	35.94	24.8	4.72	11.41	13.05	17.61	41.5	13.81	59.84	7.23
EGF	28.21	1	2.05	4.65	4.88	1	2.25	7.86	6.74	16.78	1.14	6.43	2.51	6.99	8.68
EGFR	265.19	704.04	568.99	608.64	899.29	530.04	1232.63	363.24	9473.3	506.53	452.67	536.03	1153.78	602.32	1046.86
EIF4EBP1	5.64	210.58	85.96	153.32	272.99	261.51	426.91	234.3	167.98	36.67	759.37	52.02	151.91	142.22	196.65
ENDOG	16.93	114.8	114.62	39.96	80.87	66.51	110.49	36.17	45.11	30.45	95.99	29.81	48.96	104.14	56.39
EP300	129.77	395.79	298.82	214.65	195.92	321	350.25	146.24	273.75	254.2	215.26	303.38	297.55	371.49	209.66
EPHA2	73.35	329.19	403.21	264.83	67.3	393.71	219.47	213.86	61.7	52.83	294.77	159.58	598.86	153.88	443.9
EPO	11.28	1	2.05	6.5	3.8	1.24	1	12.58	10.89	19.27	1.14	2.92	11.3	2.33	5.78
EPOR	141.06	7.61	53.22	12.08	6.51	7.02	12.03	20.44	11.41	32.94	8.52	22.8	28.88	7.77	17.35
ERBB2	276.47	527.72	493.26	160.76	120.48	372.23	360.77	443.44	578.08	244.25	419.72	361.83	161.96	402.58	294.97
ERCC2	95.92	19.66	38.89	62.26	29.85	23.55	17.29	34.59	23.85	20.51	35.78	26.3	38.92	38.08	92.54
ERCC6	62.07	88.16	83.92	86.42	75.44	89.65	106.73	51.89	71.55	132.38	73.27	85.93	46.45	104.92	86.76
ETS2	321.61	1599	1009.04	1158.75	745.16	2397.37	1338.6	789.39	314.19	724.05	1102.41	1104.21	1633.37	638.85	1208.81
ETV1	95.92	5.07	2.05	36.24	9.77	8.68	14.28	6.29	10.37	44.13	2.84	16.95	13.81	31.09	20.24
ETV4	5.64	32.98	2.05	23.23	35.28	35.12	57.87	50.32	54.44	9.32	41.46	1.17	18.83	34.2	21.69
ETV7	11.28	171.25	10.23	43.67	9.77	4.54	2.25	83.34	46.14	42.88	64.18	19.29	26.36	36.53	54.95
EYA1	11.28	1	38.89	13.94	1	1.24	1	1.57	14.52	95.09	1.14	16.95	2.51	1	1.45
EZH2	197.48	228.97	145.32	229.52	136.22	135.09	84.93	132.09	256.12	103.79	158.46	90.6	182.04	65.28	182.19
FANCA	11.28	19.66	20.47	38.1	22.79	18.59	15.78	12.58	66.36	3.11	15.33	8.77	43.94	2.33	43.38
FANCB	11.28	7.61	2.05	34.38	30.94	17.76	9.77	22.01	28	14.29	18.74	4.09	56.5	1	39.04
FANCC	11.28	23.47	26.61	56.68	55.36	40.9	27.06	36.17	54.44	37.91	25.56	25.14	121.78	27.2	36.15
FANCE	16.93	46.3	63.45	28.81	21.71	57.42	57.87	44.03	105.25	40.4	72.13	41.5	204.64	50.52	86.76
FANCF	310.33	79.28	71.64	47.39	56.44	52.47	61.63	56.61	68.96	82.66	36.92	60.21	101.69	75.39	54.95
FANCG	11.28	35.52	42.98	51.11	21.71	35.94	27.06	89.63	52.36	35.43	38.05	25.14	56.5	26.42	56.39
FANCL	16.93	137.64	90.06	105	52.1	91.3	46.6	77.05	208.42	81.42	66.45	88.27	207.15	69.95	80.97
FAS	11.28	118.61	83.92	30.66	34.19	84.69	32.32	7.86	62.22	71.47	23.29	91.77	26.36	59.84	39.04
FASLG	73.35	17.76	36.84	25.09	9.77	7.02	9.77	9.43	12.96	21.75	8.52	11.11	18.83	8.55	20.24
FBXW7	84.64	64.7	108.48	58.54	34.73	71.47	50.36	26.73	27.48	57.8	46	94.11	64.03	43.52	62.18
FEN1	39.5	78.02	36.84	49.25	112.89	73.12	45.1	51.89	110.43	21.75	66.45	40.33	56.5	24.09	67.96
FGF1	11.28	1	2.05	21.37	7.06	3.72	17.29	17.3	11.92	25.48	2.84	6.43	1.26	41.97	10.12
FGF10	152.34	3.17	67.54	15.8	4.88	3.72	7.52	4.72	9.33	42.88	6.25	20.46	28.88	1.55	10.12
FGF11	62.07	11.42	100.29	153.32	70.01	273.08	15.78	22.01	23.33	60.29	139.15	75.41	76.58	10.1	118.57
FGF12	5.64	1	2.05	1.86	2.17	1.24	1	1.57	7.26	9.32	1.14	1.17	2.51	1	1.45
FGF13	118.49	3.81	10.23	1.86	2.71	4.54	3.76	7.86	10.37	18.02	1	21.63	3.77	6.22	13.01
FGF14	95.92	9.51	16.37	1.86	2.71	6.2	8.27	6.29	12.96	23	5.11	9.94	8.79	4.66	2.89
FGF16	186.2	1.9	22.51	12.08	2.17	5.37	3.01	11.01	6.74	9.32	10.79	12.28	2.51	1.55	10.12
FGF17	11.28	1	2.05	1.86	1	1	1	1.57	1	1.86	1.14	1.17	2.51	2.33	1.45
FGF18	11.28	1	2.05	1.86	1	1	1	1.57	1	1.24	1.14	1	2.51	1	1.45
FGF19	11.28	1	2.05	1.86	1	1	1	1.57	1	1.24	1.14	1.17	2.51	1	1.45
FGF2	28.21	10.15	55.26	1	6.51	12.81	6.76	6.29	12.96	102.55	1	50.86	91.65	10.88	26.03
FGF20	50.78	7.61	2.05	1.86	1.63	1	7.52	1.57	3.11	3.11	1.7	8.77	3.77	6.99	7.23
FGF21	174.91	15.86	34.79	15.8	3.26	2.89	3.01	25.16	12.96	39.15	8.52	14.61	38.92	5.44	17.35
FGF22	84.64	3.81	10.23	4.65	1.09	7.85	7.52	33.02	8.81	44.13	15.33	13.44	23.85	1	10.12
FGF23	197.48	3.17	8.19	17.66	1.63	7.85	1	17.3	26.96	31.7	10.79	14.61	38.92	4.66	13.01
FGF3	11.28	1	2.05	1.86	1	1	2.25	1.57	5.18	10.57	1.14	1.75	16.32	1	1.45
FGF4	73.35	8.88	20.47	8.36	1	1	10.52	14.15	3.63	3.11	8.52	5.26	8.79	3.11	20.24
FGF5	11.28	1	2.05	1.86	1	1	1	1.57	2.59	1.24	1.14	1.17	2.51	1	1.45
FGF6	11.28	1	2.05	1.86	1	1.24	1	1.57	1	1.24	1.14	1.17	2.51	1	1.45
FGF7	50.78	7.61	51.17	30.66	2.17	21.9	13.53	4.72	28.52	83.9	1.7	123.34	2.51	17.1	1.45
FGF8	11.28	1	2.05	1.86	1	1	1	1.57	1	1	1.14	1.17	2.51	1	1.45
FGF9	62.07	1	2.05	1.86	6.51	1	2.25	4.72	6.22	14.29	1.14	15.78	13.81	1	10.12
FGFR1	16.93	17.13	90.06	52.97	37.99	68.17	55.62	34.59	50.29	142.32	38.05	118.66	8.79	75.39	54.95
FGFR2	174.91	89.43	157.6	75.27	55.36	59.9	33.82	51.89	48.22	163.46	52.82	179.46	51.47	130.57	82.42
FGFR3	50.78	1432.82	1754.05	125.45	533.49	1306.72	1208.58	448.16	324.56	1544.44	650.32	1198.9	182.04	729	214
FGFR4	11.28	1	2.05	4.65	10.85	2.07	1	20.44	9.33	11.81	5.11	12.28	2.51	1	13.01
FIGF	11.28	1	2.05	1.86	1	1	1	3.14	5.18	18.02	1.14	1.75	2.51	1	4.34
FLNA	705.29	763.67	777.76	911.57	1686.78	1823.13	1172.5	311.35	951.89	1768.18	632.14	1748.38	598.86	864.23	686.82
FLNC	220.05	1	83.92	39.96	8.14	26.03	44.34	48.75	19.18	214.42	81.22	85.93	3.77	13.21	39.04
FLT1	84.64	93.24	96.2	73.41	101.49	311.91	164.6	59.75	74.14	108.76	97.12	159.58	26.36	153.88	89.65
FLT3	11.28	5.07	2.05	1	1	2.89	1	11.01	3.63	10.57	1.14	8.77	2.51	3.89	1.45
FN1	16.93	298.74	71.64	800.07	1149.48	649.02	839.54	73.91	230.2	271.6	182.32	481.08	13.81	1888.56	394.74
FOS	253.91	1474.05	9240.99	809.36	704.45	4781.94	1201.06	1528.46	2177.01	4408.34	1054.71	7016.31	1731.29	1472.76	336.9
FOSL1	355.47	55.18	255.84	242.53	442.32	401.97	353.25	253.17	42.51	78.93	118.7	151.4	212.17	21.76	341.24
FOXL2	62.07	8.25	18.42	8.36	3.26	4.54	4.51	7.86	5.18	8.08	22.15	1.75	28.88	8.55	5.78
FOXO4	39.5	73.58	85.96	43.67	29.31	38.42	37.58	37.74	60.14	81.42	40.33	92.94	66.54	83.16	21.69
FST	73.35	85.63	18.42	2511.7	388.05	393.71	130.03	283.05	143.61	50.34	331.12	83.59	488.38	130.57	2317.85
FUBP1	163.63	120.51	114.62	103.14	103.12	92.95	85.68	56.61	112.51	80.17	114.16	91.77	106.71	123.57	141.7
FUT8	11.28	78.02	20.47	86.42	83.58	105.35	16.54	40.88	83.47	57.8	18.74	75.41	21.34	58.29	66.51
FZD10	11.28	112.9	4.09	1.86	15.74	13.63	15.78	3.14	6.22	13.05	28.97	33.32	2.51	59.84	1.45
FZD2	11.28	4.44	2.05	13.94	11.94	5.37	1.5	9.43	12.44	13.05	6.25	16.95	2.51	9.33	10.12
FZD3	186.2	26.01	24.56	52.97	38.53	40.07	14.28	91.2	53.4	100.06	43.73	54.36	38.92	47.41	47.72
FZD7	11.28	13.32	100.29	93.85	48.84	33.46	8.27	9.43	340.63	158.48	15.33	77.74	66.54	73.83	170.62
FZD8	11.28	5.07	8.19	10.22	5.97	7.02	2.25	1.57	6.74	21.75	8.52	2.92	6.28	3.11	5.78
FZD9	11.28	1	2.05	1.86	2.17	2.07	1	1.57	4.67	6.84	1	1.17	1.26	1	4.34
GADD45A	118.49	145.25	343.85	1078.83	243.68	303.65	274.33	363.24	142.06	138.6	407.23	368.85	516	269.68	702.73
GADD45B	231.34	48.84	450.28	103.14	84.66	183.84	104.47	333.37	50.29	88.88	340.21	595.65	169.49	195.07	124.35
GADD45G	11.28	1	16.37	6.5	1	1	4.51	12.58	4.15	23	5.11	12.28	3.77	4.66	11.57
GAS1	11.28	8.25	12.28	56.68	88.46	29.33	62.38	80.2	35.77	35.43	66.45	267.14	116.76	85.49	70.85
GATA1	28.21	1.27	2.05	1.86	1	1	3.76	1.57	1	3.11	1	1.17	2.51	4.66	2.89
GATA2	73.35	11.42	88.01	32.52	16.82	25.2	12.78	29.88	9.85	56.56	19.88	60.21	48.96	19.43	27.47
GATA3	11.28	1	2.05	2.79	1	1	1	1.57	6.74	15.54	1.14	1	1.26	1.55	1.45
GDF6	16.93	1	2.05	6.5	5.43	1	1	11.01	13.48	42.88	1.14	12.28	3.77	1	1.45
GHR	11.28	13.32	18.42	10.22	8.68	18.59	15.78	6.29	12.44	34.18	1.14	54.36	51.47	14.77	5.78
GLI1	39.5	1	2.05	1.86	4.88	1	6.76	9.43	10.37	16.78	9.66	13.44	3.77	1	13.01
GLI3	141.06	146.52	96.2	54.82	156.85	131.79	244.27	15.72	56.51	76.45	78.95	98.79	141.87	203.62	137.36
GNA11	242.62	224.53	331.57	71.55	142.74	130.96	179.63	147.81	104.73	257.92	172.09	180.62	282.48	209.06	133.03
GNAQ	129.77	232.14	202.63	173.77	181.27	183.84	185.65	121.08	89.18	154.75	136.88	165.43	104.2	327.19	160.5
GNAS	163.63	426.23	497.36	357.75	594.28	362.31	308.91	259.46	310.04	485.4	489.02	457.7	312.61	557.24	500.3
GNG12	287.76	1032.6	636.53	629.09	688.17	1115.03	1580.62	569.24	500.31	506.53	910.44	1062.12	1377.25	1028.22	659.35
GNG4	28.21	56.45	2.05	1.86	12.48	2.07	13.53	1.57	2.59	6.84	10.79	1.17	16.32	6.99	5.78
GNG7	11.28	1	2.05	1	2.17	1	1	6.29	9.33	20.51	1.14	4.09	8.79	1	1.45
GNGT1	5.64	1	2.05	1.86	2.17	1	1	1.57	4.15	8.08	1.14	1.17	3.77	3.89	1.45
GPC4	84.64	44.4	26.61	49.25	56.99	9.5	9.02	9.43	24.89	26.72	19.88	14.61	23.85	45.08	37.59
GRB2	118.49	572.11	274.26	608.64	369.59	482.94	417.14	610.13	451.06	260.41	531.04	440.16	340.23	480.3	504.63
GRIA3	16.93	5.07	61.4	12.08	14.65	21.9	51.11	18.87	17.11	55.31	8.52	40.33	21.34	33.42	33.26
GRIN1	11.28	1	2.05	2.79	1	1.24	1	9.43	4.67	8.08	1.14	1.17	2.51	1	1.45
GRIN2A	73.35	8.25	53.22	39.96	1.63	2.89	9.02	34.59	10.89	34.18	14.2	19.29	51.47	2.33	52.05
GRIN2B	11.28	1	2.05	1.86	1	1	1	1.57	1	1.24	1.14	1.17	2.51	1	1.45
GSK3B	50.78	385	245.61	491.56	373.93	492.86	341.98	160.39	331.3	265.38	249.34	360.67	561.19	577.45	435.23
GTF2H3	118.49	170.62	98.24	118.01	167.16	215.24	111.99	91.2	160.72	66.5	131.2	135.03	91.65	134.45	131.58
GZMB	39.5	237.85	8.19	99.43	19	29.33	2.25	80.2	44.59	37.91	69.86	35.66	91.65	14.77	39.04
H2AFX	95.92	243.56	122.8	158.9	167.7	113.61	67.64	108.5	151.91	30.45	144.83	55.53	79.09	45.08	182.19
H3F3A	2115.88	2956.35	2323.04	1755.31	1735.08	2052.83	1319.06	1583.5	2107.02	1375.39	2200.85	2301.36	3380.98	2789.32	2251.33
H3F3C	682.72	2977.28	2181.82	2223.64	2550.79	5667.68	3134.93	2913.82	5156.6	1395.28	3941.09	3753.37	2283.7	3385.42	1524.02
HDAC1	276.47	844.85	403.21	762.9	555.2	719.25	781.67	356.95	445.88	235.55	540.13	450.69	503.44	667.6	1071.44
HDAC10	174.91	47.57	104.38	51.11	26.59	39.25	36.83	56.61	36.81	64.02	67.59	61.38	84.12	62.17	91.09
HDAC11	39.5	69.14	49.12	39.96	28.76	35.12	78.92	28.3	22.29	86.39	56.23	30.98	96.67	38.08	52.05
HDAC2	389.32	570.21	251.75	259.25	455.34	519.3	330.71	234.3	1144.76	193.29	391.33	394.57	460.76	774.08	309.43
HDAC4	62.07	57.72	49.12	15.8	46.67	63.21	55.62	17.3	43.03	67.74	32.37	46.18	36.41	24.87	2.89
HDAC5	163.63	55.82	241.51	142.17	62.41	100.39	108.98	194.99	127.02	241.77	173.23	227.39	224.73	211.39	240.03
HDAC6	16.93	83.09	106.43	30.66	46.13	63.21	54.87	45.6	61.18	86.39	46	97.62	81.61	67.62	80.97
HELLS	84.64	88.8	69.59	251.82	125.91	96.26	39.08	53.46	253.53	27.97	117.57	49.69	149.4	28.76	229.9
HES1	107.2	123.05	245.61	101.29	95.52	130.96	211.95	182.41	128.06	124.92	230.02	195.82	114.25	283.67	107
HES5	50.78	8.88	30.7	17.66	2.71	52.47	44.34	117.94	15.04	66.5	89.17	18.12	28.88	6.99	31.81
HGF	287.76	17.76	65.5	32.52	11.4	13.63	17.29	29.88	26.96	82.66	16.47	59.04	46.45	15.54	27.47
HHEX	84.64	43.76	40.93	65.98	14.65	44.2	15.78	39.31	37.85	118.71	23.29	171.27	26.36	53.63	43.38
HHIP	11.28	1	2.05	1.86	1.09	1	1	1.57	1	1.24	1.14	1.17	2.51	1	1.45
HIST1H3B	603.73	1279.33	511.68	1121.58	1582.57	1051.41	321.69	1086.59	2707.4	96.33	1804.42	491.6	1688.61	385.48	1049.75
HIST1H3G	186.2	327.92	90.06	264.83	383.7	163.18	88.69	267.32	450.02	13.05	548.08	87.1	408.03	83.94	352.81
HIST1H3H	445.74	2096.27	892.37	1227.51	1657.47	1007.62	502.82	1119.61	5390.95	210.69	2876.73	483.42	1342.1	595.32	1794.41
HMGA1	727.86	363.44	259.93	259.25	180.73	325.96	234.5	223.29	451.06	119.95	364.06	205.18	312.61	302.32	409.2
HMGA2	253.91	7.61	10.23	1	56.44	22.72	12.03	14.15	8.3	9.32	8.52	8.77	38.92	13.99	20.24
HNF1A	84.64	6.98	10.23	15.8	1.09	5.37	5.26	7.86	7.26	19.27	10.79	5.26	13.81	3.11	15.91
HOXA10	118.49	55.82	26.61	19.51	30.94	32.64	15.78	18.87	20.74	56.56	23.29	42.67	16.32	53.63	39.04
HOXA11	11.28	1	2.05	1.86	2.71	2.89	1	1.57	3.11	16.78	1.14	4.09	3.77	9.33	7.23
HOXA9	163.63	237.85	118.71	54.82	62.41	89.65	32.32	77.05	47.7	134.87	91.44	105.8	51.47	115.8	125.8
HPGD	11.28	5.07	8.19	13.94	1	2.89	1.5	25.16	8.3	25.48	1.14	9.94	36.41	2.33	5.78
HRAS	11.28	197.89	124.85	30.66	97.69	114.44	100.71	75.48	68.44	68.99	128.93	55.53	31.39	130.57	57.84
HSP90B1	332.9	407.2	307.01	532.45	418.98	451.55	290.87	501.62	271.67	102.55	613.97	274.15	375.39	239.37	630.43
HSPA1A	1213.1	64.06	274.26	519.44	144.36	111.96	54.12	485.9	151.39	133.62	407.23	187.64	1467.64	109.58	647.78
HSPA2	28.21	124.32	221.05	430.23	290.36	291.25	300.64	305.06	312.11	95.09	177.77	104.63	224.73	138.34	594.28
HSPA6	5.64	24.74	40.93	73.41	15.74	21.07	15.03	36.17	15.55	34.18	31.24	70.73	56.5	17.88	31.81
HSPB1	3887.57	1472.78	4441.41	2634.36	804.85	1309.2	3663.31	2203.06	1190.9	886.89	2738.14	1403.5	3064.6	1215.52	6344.8
IBSP	11.28	1	2.05	1.86	1	1	1	1.57	4.15	1.24	1.14	1	2.51	1	4.34
ID1	4045.56	1957.37	1743.82	478.55	274.07	1189.39	428.41	2103.99	302.26	761.34	1411.39	650.6	3702.38	1475.87	877.69
ID2	62.07	303.82	171.93	90.14	28.76	232.59	91.7	88.06	81.92	250.47	140.29	263.63	156.93	146.11	86.76
ID4	16.93	11.42	106.43	13.94	9.23	37.59	21.04	14.15	14	272.84	9.66	89.44	18.83	17.88	4.34
IDH1	11.28	206.14	94.15	21.37	75.44	67.34	69.15	25.16	166.43	23	64.18	91.77	53.99	137.56	75.19
IDH2	39.5	447.16	480.98	298.28	256.71	363.96	155.58	481.18	258.71	164.7	448.12	504.46	332.7	382.37	287.74
IFNA17	490.88	2.54	6.14	52.97	7.6	11.98	3.76	61.33	61.7	112.49	3.98	49.69	76.58	1	37.59
IFNA2	118.49	1	2.05	6.5	1	1	1	15.72	10.37	21.75	1.7	9.94	28.88	1	10.12
IFNA7	16.93	1	2.05	1.86	1	1	1	1.57	6.74	13.05	1.14	2.92	2.51	1	1.45
IFNG	50.78	16.49	2.05	1	1	1	1	4.72	10.89	16.78	5.11	7.6	3.77	1	7.23
IGF1	95.92	19.03	42.98	28.81	4.34	7.85	7.52	18.87	19.18	78.93	18.74	87.1	11.3	12.43	23.14
IGF1R	276.47	334.9	411.39	738.74	612.19	501.12	535.14	294.06	136.87	547.55	323.17	403.92	967.97	653.61	669.47
IGFBP3	220.05	221.36	85.96	1489.55	403.24	511.86	1079.3	95.92	142.06	291.49	228.89	427.3	3197.68	531.59	3584.49
IKBKB	39.5	68.5	173.97	56.68	28.22	59.08	25.55	88.06	25.92	112.49	119.84	116.32	101.69	59.84	79.53
IKBKG	84.64	81.19	171.93	86.42	60.24	54.95	69.15	111.65	62.22	88.88	72.13	80.08	174.51	55.18	85.31
IL10	16.93	8.88	2.05	1.86	1.63	2.07	1	6.29	4.67	1.24	6.25	9.94	2.51	20.98	4.34
IL11	11.28	1	2.05	121.73	19	90.47	37.58	15.72	14.52	27.97	9.66	19.29	56.5	1	49.16
IL11RA	5.64	16.49	96.2	28.81	4.88	17.76	12.03	34.59	16.59	81.42	14.2	73.07	16.32	27.98	20.24
IL12A	11.28	1	2.05	1.86	1	2.07	6.01	1.57	4.15	1.24	1	1.17	6.28	1	1.45
IL12B	16.93	1	2.05	1.86	1	1.24	2.25	11.01	10.89	16.78	1.14	6.43	3.77	1.55	1.45
IL12RB2	11.28	6.34	2.05	25.09	52.64	34.29	3.76	37.74	72.07	23	64.18	20.46	31.39	11.66	26.03
IL13	50.78	1	2.05	12.08	3.26	1	1	1.57	10.37	8.08	1.14	6.43	8.79	3.11	1.45
IL13RA2	11.28	1	2.05	1.86	1.63	1	1	1.57	1	5.59	1.14	1.75	2.51	10.1	1.45
IL15	5.64	41.23	8.19	19.51	17.37	6.2	3.01	6.29	26.44	26.72	6.25	20.46	21.34	20.21	8.68
IL19	11.28	169.99	2.05	1.86	1.09	1	4.51	3.14	5.7	3.11	1.14	2.92	26.36	4.66	4.34
IL1A	107.2	92.6	2.05	153.32	84.66	753.96	154.08	157.25	5.7	11.81	77.81	8.77	119.27	38.08	134.47
IL1B	242.62	93.24	6.14	205.36	20.08	272.25	21.8	253.17	30.07	9.32	57.36	45.01	159.44	16.32	146.04
IL1R1	129.77	22.83	49.12	93.85	26.59	42.55	42.09	25.16	37.85	51.58	34.65	96.45	31.39	79.27	76.63
IL1R2	84.64	19.03	194.44	6.5	8.14	18.59	31.57	39.31	6.22	118.71	43.73	55.53	23.85	2.33	33.26
IL1RAP	118.49	203.6	196.49	352.18	532.41	318.52	276.59	105.36	60.66	149.78	152.78	129.18	606.39	624.08	390.4
IL20RA	84.64	202.97	112.57	1.86	3.8	95.43	2.25	50.32	106.8	131.14	102.8	77.74	56.5	46.63	2.89
IL20RB	11.28	236.58	200.58	129.16	172.59	269.77	577.23	163.54	29.55	210.69	379.97	250.77	428.12	207.51	137.36
IL22RA1	16.93	36.15	63.45	52.97	34.73	44.2	140.55	157.25	39.92	68.99	177.77	82.42	99.18	15.54	95.43
IL22RA2	73.35	9.51	18.42	6.5	4.88	1	5.26	3.14	11.92	26.72	9.66	2.92	31.39	6.22	8.68
IL23A	62.07	98.31	2.05	25.09	17.37	16.11	3.01	40.88	33.7	30.45	42.6	11.11	81.61	1	21.69
IL23R	265.19	6.98	18.42	10.22	1.63	3.72	6.01	22.01	19.7	39.15	8.52	25.14	43.94	1.55	17.35
IL24	50.78	1	2.05	32.52	39.08	39.25	109.73	17.3	12.96	20.51	15.33	6.43	31.39	8.55	10.12
IL2RA	28.21	41.86	2.05	80.84	11.4	12.81	6.76	25.16	15.55	19.27	16.47	26.3	21.34	68.39	44.82
IL2RB	11.28	81.19	22.51	19.51	8.14	13.63	9.02	25.16	25.92	18.02	9.66	28.64	11.3	28.76	21.69
IL3	28.21	1.27	2.05	1.86	1.09	3.72	1.5	1.57	9.33	6.84	6.25	2.92	8.79	2.33	7.23
IL3RA	62.07	21.57	49.12	1	5.43	14.46	8.27	12.58	6.74	15.54	11.93	27.47	21.34	4.66	14.46
IL5RA	84.64	1	2.05	1.86	1	2.07	2.25	1.57	1.56	14.29	1.14	2.92	2.51	1	1.45
IL6	28.21	1	2.05	67.83	9.77	129.31	9.02	31.45	21.26	4.35	19.88	227.39	51.47	12.43	11.57
IL6R	73.35	72.94	118.71	49.25	95.52	113.61	78.92	75.48	57.03	121.19	32.37	82.42	51.47	38.86	50.61
IL7	11.28	5.07	2.05	10.22	2.71	1	1	6.29	11.41	24.24	1.14	2.92	13.81	3.89	1.45
IL7R	242.62	81.82	55.26	142.17	291.98	97.08	34.57	62.9	49.77	54.07	25.56	119.83	59.01	48.19	98.32
IL8	3876.29	1531.14	2.05	1892.84	401.61	1852.05	300.64	995.39	162.28	29.21	1401.16	281.17	2002.47	90.15	1139.4
INHBA	11.28	19.66	12.28	311.29	262.13	147.49	284.11	108.5	35.26	25.48	69.86	54.36	114.25	202.07	597.17
INHBB	11.28	6.34	4.09	17.66	24.97	12.81	12.03	12.58	20.74	21.75	9.66	27.47	453.22	45.85	36.15
IRAK2	50.78	210.58	49.12	52.97	34.73	53.29	42.09	42.46	10.89	10.57	55.09	69.56	151.91	62.95	88.2
IRAK3	11.28	4.44	40.93	56.68	13.57	20.24	10.52	14.15	25.4	71.47	8.52	74.24	109.23	37.3	43.38
IRS1	163.63	24.1	22.51	28.81	134.05	72.3	76.66	37.74	18.15	46.61	26.69	34.49	16.32	129.79	39.04
ITGA2	231.34	832.17	521.92	194.21	594.28	469.72	465.24	122.65	172.65	236.79	256.15	290.52	774.62	1709.03	196.65
ITGA3	581.16	698.97	264.03	593.78	1222.75	978.7	1643	382.11	465.06	225.61	362.93	248.43	523.53	1105.93	449.69
ITGA6	50.78	1715.08	315.2	1931.87	3237.87	2346.15	11521.3	921.48	420.99	368.55	1309.15	353.65	1063.38	1581.57	2206.51
ITGA7	11.28	1	77.78	19.51	1.09	11.15	7.52	25.16	15.55	119.95	7.38	121	8.79	1.55	14.46
ITGA8	28.21	8.88	53.22	12.08	2.17	16.94	10.52	12.58	10.37	190.8	1.14	88.27	2.51	1	4.34
ITGA9	16.93	20.93	34.79	21.37	9.23	11.15	11.27	6.29	12.96	77.69	2.84	41.5	11.3	29.53	18.8
ITGB3	11.28	10.78	12.28	38.1	14.65	15.29	16.54	6.29	13.48	83.9	1	61.38	16.32	24.09	47.72
ITGB4	423.18	1616.76	669.28	673.69	1230.89	1522.37	1975.21	276.76	1090.84	492.85	516.28	421.46	887.62	1264.48	662.24
ITGB6	197.48	348.85	124.85	502.71	795.09	311.91	8.27	116.36	885.53	64.02	194.81	212.19	340.23	1097.38	779.36
ITGB7	11.28	81.82	26.61	52.97	11.4	34.29	3.76	44.03	13.48	21.75	25.56	19.29	8.79	16.32	62.18
ITGB8	174.91	527.72	284.5	684.84	144.36	128.48	422.4	185.55	348.92	139.84	259.56	345.47	355.3	906.97	1338.94
JAG1	39.5	725.61	728.64	699.71	1573.89	740.74	1452.1	256.32	170.05	330.02	473.11	550.06	1075.94	937.28	657.9
JAG2	11.28	280.98	339.76	350.32	728.87	470.55	423.9	196.56	151.39	267.87	185.72	271.81	257.37	633.41	435.23
JAK1	220.05	362.8	304.96	259.25	370.68	236.72	210.45	163.54	205.83	216.91	205.03	257.78	395.47	362.95	362.93
JAK2	107.2	490.29	311.1	277.84	80.87	168.97	84.18	341.23	210.49	348.66	303.86	371.19	1214.04	132.9	205.32
JAK3	11.28	43.76	20.47	75.27	8.68	42.55	13.53	99.07	26.44	14.29	34.65	96.45	18.83	36.53	44.82
JUN	276.47	107.19	487.12	184.92	995.35	463.11	393.84	141.52	222.94	173.4	194.81	410.94	269.93	174.09	141.7
KAT2B	11.28	109.73	243.56	90.14	20.08	132.61	126.27	106.93	35.77	111.25	99.39	109.31	74.07	81.6	62.18
KDM5C	11.28	169.99	223.09	147.75	97.15	184.67	269.07	202.85	139.98	169.67	189.13	184.13	320.14	168.65	170.62
KDM6A	28.21	98.31	102.34	69.69	45.05	97.08	66.14	45.6	67.92	86.39	66.45	110.48	64.03	87.82	52.05
KIT	197.48	19.66	83.92	21.37	10.31	21.9	21.04	28.3	20.74	54.07	19.88	101.13	56.5	16.32	39.04
KITLG	84.64	268.93	90.06	354.04	136.22	171.45	75.16	69.19	61.7	156	157.33	215.7	94.16	261.91	358.59
KLF4	11.28	539.13	2304.62	197.93	128.08	999.35	678.7	666.74	235.9	1151.65	552.63	1017.7	352.79	115.8	185.08
KMT2C	536.02	341.87	382.74	225.8	201.35	287.12	264.56	272.04	205.83	342.45	218.67	339.62	322.66	293.78	240.03
KMT2D	16.93	180.13	280.4	95.71	113.97	149.14	130.03	124.23	144.13	170.91	138.01	167.76	139.36	202.85	124.35
KRAS	39.5	134.47	38.89	99.43	275.16	116.91	111.99	78.62	249.9	85.15	113.02	94.11	96.67	108.03	109.89
LAMA1	5.64	1	4.09	32.52	9.23	6.2	4.51	1.57	4.15	1	8.52	1	11.3	3.11	36.15
LAMA3	11.28	64.06	65.5	229.52	312.61	110.3	366.03	28.3	83.99	47.86	57.36	42.67	99.18	87.04	156.16
LAMA5	1201.82	160.47	321.34	142.17	76.52	173.1	173.62	166.68	96.43	282.78	182.32	180.62	312.61	235.49	361.49
LAMB3	11.28	470	194.44	426.52	857.5	274.73	736.57	33.02	213.09	123.68	134.61	142.04	310.1	966.04	446.8
LAMB4	11.28	1	2.05	1.86	1.09	8.68	15.03	1.57	1	61.53	1.14	96.45	2.51	1	1.45
LAMC2	11.28	143.98	24.56	1257.25	1574.43	376.36	1821.13	64.47	181.98	21.75	407.23	56.7	759.56	411.13	1016.5
LAMC3	141.06	5.71	8.19	25.09	2.17	7.02	11.27	12.58	3.63	11.81	3.98	6.43	26.36	6.99	14.46
LAT	62.07	53.91	88.01	118.01	23.34	31.81	18.79	91.2	34.22	128.65	64.18	136.2	106.71	29.53	86.76
LEF1	16.93	17.13	14.33	1	10.85	16.94	11.27	6.29	5.18	6.84	16.47	36.83	6.28	19.43	14.46
LEFTY1	28.21	9.51	34.79	23.23	2.71	5.37	6.76	6.29	10.89	20.51	8.52	9.94	11.3	2.33	7.23
LEFTY2	107.2	1	2.05	13.94	1.63	1	1	14.15	15.04	20.51	1	4.09	18.83	4.66	17.35
LEP	11.28	1	2.05	1.86	1	1.24	2.25	1.57	2.59	6.84	2.84	1.75	6.28	1	11.57
LEPR	321.61	78.02	38.89	93.85	16.28	93.78	96.21	66.04	18.15	148.54	28.97	101.13	86.63	107.25	99.77
LFNG	107.2	26.01	90.06	38.1	35.82	30.16	85.68	48.75	25.4	62.77	19.88	56.7	28.88	27.98	70.85
LIF	174.91	6.98	16.37	132.88	19.54	100.39	2.25	45.6	62.73	66.5	7.38	151.4	144.38	163.21	63.62
LIFR	28.21	37.42	120.76	1.86	46.13	6.2	1.5	6.29	9.33	208.2	1.7	48.52	2.51	6.22	1.45
LIG4	50.78	31.08	8.19	49.25	37.99	67.34	120.26	56.61	39.92	67.74	60.77	48.52	41.43	86.27	28.92
LRP2	84.64	1	2.05	4.65	3.26	1.24	3.01	12.58	8.81	26.72	1.14	9.94	3.77	1	2.89
LTBP1	5.64	141.44	65.5	140.31	559	742.39	377.3	117.94	145.69	153.51	131.2	108.14	141.87	125.9	78.08
MAD2L2	73.35	83.09	69.59	175.62	265.39	64.03	127.77	80.2	144.13	87.63	53.96	84.76	116.76	122.8	196.65
MAML2	152.34	63.43	153.5	97.57	31.48	48.34	34.57	33.02	17.63	90.12	39.19	73.07	66.54	140.67	75.19
MAP2K1	118.49	222.63	122.8	196.07	231.2	222.68	169.11	132.09	134.8	77.69	107.34	117.49	149.4	119.69	163.39
MAP2K2	11.28	250.54	311.1	212.79	239.34	326.78	278.09	367.96	140.5	193.29	453.8	262.46	403.01	327.19	352.81
MAP2K4	28.21	118.61	53.22	78.98	77.07	161.53	153.33	102.21	43.55	67.74	119.84	94.11	46.45	90.15	50.61
MAP2K6	11.28	23.47	14.33	6.5	4.88	13.63	1.5	14.15	30.59	40.4	7.38	32.15	3.77	2.33	10.12
MAP3K1	16.93	372.32	409.35	168.19	95.52	168.14	163.85	77.05	178.35	301.43	164.14	284.67	297.55	343.52	141.7
MAP3K12	11.28	1	16.37	1.86	2.71	1.24	3.76	9.43	1.56	11.81	1.14	16.95	2.51	11.66	17.35
MAP3K13	16.93	54.55	2.05	58.54	12.48	15.29	3.76	12.58	28	16.78	14.2	9.94	86.63	36.53	39.04
MAP3K14	253.91	66.6	231.28	179.34	90.63	49.99	51.11	232.73	117.17	167.18	109.62	237.91	204.64	82.38	179.3
MAP3K5	28.21	235.95	71.64	82.7	54.81	106.17	22.55	40.88	57.03	55.31	81.22	88.27	161.96	153.11	73.74
MAP3K8	152.34	94.51	75.73	93.85	19.54	63.21	23.3	51.89	48.22	82.66	41.46	144.38	91.65	43.52	80.97
MAPK1	152.34	428.77	476.89	242.53	249.65	443.28	632.85	298.77	268.04	235.55	357.25	405.09	385.43	399.47	354.26
MAPK10	11.28	36.79	4.09	17.66	6.51	8.68	26.31	22.01	4.67	68.99	3.98	18.12	13.81	34.97	15.91
MAPK12	11.28	1	2.05	15.8	17.37	1	8.27	3.14	1.04	4.35	7.38	5.26	2.51	16.32	14.46
MAPK3	220.05	201.7	579.22	103.14	117.77	292.91	253.29	413.56	158.13	182.1	372.02	250.77	287.5	255.69	146.04
MAPK8	11.28	91.34	102.34	155.18	125.91	128.48	100.71	31.45	120.8	61.53	69.86	92.94	71.56	154.66	105.55
MAPK8IP1	186.2	10.78	26.61	36.24	12.48	8.68	28.56	28.3	11.41	37.91	18.74	22.8	74.07	10.1	24.58
MAPK8IP2	11.28	2.54	4.09	1.86	1.63	1	105.22	62.9	6.22	3.11	13.06	14.61	33.9	1	37.59
MAPK9	11.28	114.8	67.54	52.97	67.3	67.34	103.72	58.18	74.66	41.64	78.95	80.08	28.88	123.57	76.63
MAPT	11.28	1	2.05	1.86	5.43	1	1.5	1.57	1.56	20.51	1.14	28.64	3.77	1	1.45
MCM2	28.21	39.32	6.14	65.98	64.04	26.85	28.56	26.73	89.18	25.48	43.73	14.61	194.6	11.66	108.45
MCM4	50.78	318.41	188.3	582.63	451.54	317.69	307.41	182.41	241.08	75.2	347.02	163.09	347.77	125.13	600.07
MCM5	28.21	64.06	38.89	91.99	57.53	49.99	28.56	26.73	119.25	19.27	58.5	32.15	182.04	20.98	144.59
MCM7	761.72	530.25	448.23	872.55	572.03	363.14	347.99	493.76	753.84	367.31	420.86	330.27	2100.4	306.21	871.9
MDC1	141.06	52.01	85.96	41.82	45.59	64.86	24.8	39.31	89.18	71.47	31.24	78.91	96.67	57.51	62.18
MDM2	129.77	935.55	462.56	1835.23	199.18	482.94	142.8	419.85	367.07	246.74	414.04	421.46	453.22	475.64	1030.96
MECOM	129.77	22.2	53.22	36.24	27.14	26.03	9.77	28.3	21.26	30.45	17.61	71.9	26.36	86.27	52.05
MED12	50.78	100.85	100.29	47.39	50.47	68.99	44.34	34.59	86.58	96.33	46	96.45	53.99	106.47	53.5
MEN1	242.62	119.88	253.79	91.99	210.58	155.75	182.64	155.68	149.32	133.62	185.72	142.04	187.06	181.08	170.62
MET	208.77	390.08	100.29	489.7	403.78	242.51	553.93	97.49	98.51	111.25	89.17	81.25	377.9	362.95	401.97
MFNG	11.28	12.69	20.47	4.65	15.2	44.2	15.78	23.59	11.41	44.13	9.66	40.33	8.79	17.1	21.69
MGMT	39.5	27.91	214.91	214.65	111.26	170.62	24.05	88.06	124.43	128.65	33.51	140.88	61.52	58.29	179.3
MLF1	16.93	21.57	14.33	49.25	180.73	97.08	114.24	18.87	105.77	35.43	19.88	36.83	91.65	95.59	66.51
MLH1	186.2	111	137.13	175.62	97.69	136.74	80.42	130.52	87.1	103.79	152.78	188.81	156.93	87.04	179.3
MLLT3	28.21	22.2	14.33	26.95	11.94	11.15	12.78	20.44	16.59	23	21.01	25.14	16.32	31.86	13.01
MLLT4	197.48	264.49	401.16	402.36	191.04	359.83	372.04	281.48	296.56	249.22	501.51	327.93	423.09	383.93	446.8
MMP3	107.2	5.71	8.19	164.47	1326.95	208.63	2381.83	111.65	8.81	36.67	48.28	49.69	79.09	25.65	83.86
MMP7	5.64	53.91	2.05	1071.4	15.74	6.2	19.54	4.72	96.95	9.32	13.06	48.52	18.83	516.83	1869.6
MMP9	107.2	114.8	8.19	499	135.68	29.33	24.05	174.55	42	14.29	153.92	63.72	392.96	91.71	429.44
MNAT1	73.35	60.89	36.84	77.13	145.99	92.13	60.88	40.88	102.66	57.8	89.17	39.16	61.52	89.38	63.62
MPL	11.28	1	2.05	12.08	1	2.07	1.5	1.57	11.92	21.75	1.7	9.94	6.28	1	2.89
MPO	5.64	7.61	12.28	1.86	2.17	2.07	1	3.14	3.63	1	7.38	7.6	1.26	1.55	1.45
MSH2	197.48	88.8	45.03	196.07	169.33	122.7	133.79	97.49	302.26	113.74	118.7	128.02	184.55	142.22	196.65
MSH6	95.92	108.46	49.12	175.62	154.13	173.93	72.15	78.62	352.55	106.28	116.43	115.16	177.02	101.03	202.43
MTOR	39.5	121.78	163.74	160.76	119.94	109.48	113.49	95.92	154.5	86.39	130.06	104.63	131.82	128.24	189.42
MUTYH	11.28	9.51	14.33	1	2.71	4.54	2.25	1.57	16.59	14.29	1.14	6.43	11.3	2.33	13.01
MYB	5.64	64.06	2.05	6.5	1	9.5	2.25	15.72	177.31	24.24	7.38	22.8	23.85	6.22	14.46
MYC	1371.09	711.65	1436.81	790.77	795.09	1302.59	869.6	603.84	485.28	510.26	442.44	603.84	1482.71	427.45	989.02
MYCN	11.28	1.9	4.09	8.36	1	3.72	1	11.01	69.47	18.02	1.14	1.17	16.32	2.33	13.01
MYD88	95.92	463.02	151.46	333.59	121.57	344.96	292.37	264.18	145.69	102.55	351.57	192.32	156.93	168.65	352.81
NASP	321.61	25.37	32.75	77.13	36.36	19.42	6.01	59.75	98.51	93.85	31.24	67.22	48.96	11.66	54.95
NBN	129.77	233.41	184.21	296.42	553.03	199.54	134.54	207.57	211.01	129.89	357.25	164.26	144.38	252.58	268.95
NCOR1	39.5	454.14	544.43	326.16	223.6	423.45	351.75	206	201.68	403.36	379.97	370.02	305.08	444.55	254.49
NF1	62.07	128.12	104.38	197.93	200.26	180.54	240.51	191.84	245.75	193.29	108.48	194.65	154.42	324.09	205.32
NF2	400.61	169.35	235.37	153.32	159.56	163.18	108.23	143.1	133.24	154.75	158.46	153.74	217.2	201.29	209.66
NFATC1	11.28	5.07	16.37	4.65	8.14	14.46	8.27	4.72	30.59	9.32	3.98	14.61	8.79	16.32	7.23
NFE2L2	186.2	1022.45	577.18	497.14	270.82	520.95	636.61	470.17	290.34	308.89	556.03	622.54	433.14	372.27	494.51
NFKB1	11.28	113.53	49.12	49.25	60.24	102.04	58.62	22.01	50.81	34.18	44.87	73.07	43.94	54.4	44.82
NFKBIA	220.05	1189.9	835.07	1104.85	704.99	825.01	351.75	1445.12	1380.66	732.75	1338.69	1225.79	2220.93	407.24	1265.2
NFKBIZ	355.47	1220.34	1623.06	779.62	238.25	627.54	233	547.23	277.38	464.26	712.79	1166.17	2903.9	585.22	730.2
NGF	11.28	1	2.05	1.86	44.5	5.37	107.48	3.14	1.04	9.32	15.33	4.09	2.51	1.55	1.45
NGFR	28.21	2.54	34.79	419.08	24.42	11.98	87.94	69.19	113.02	159.73	25.56	225.05	111.74	212.95	319.55
NKD1	62.07	5.07	22.51	38.1	14.11	35.12	51.11	15.72	11.41	82.66	7.38	55.53	21.34	33.42	18.8
NODAL	95.92	2.54	2.05	28.81	1	2.89	2.25	12.58	14.52	21.75	7.38	1	3.77	1	14.46
NOG	11.28	1	2.05	2.79	1.63	1	1.5	1.57	5.18	18.02	1.14	6.43	6.28	1	1.45
NOS3	11.28	2.54	38.89	1.86	2.71	4.54	8.27	44.03	14.52	18.02	31.24	14.61	2.51	7.77	2.89
NOTCH1	152.34	501.71	511.68	357.75	168.79	160.71	351	177.69	333.37	252.95	309.54	281.17	561.19	463.98	443.9
NOTCH2	11.28	277.18	284.5	231.38	98.23	279.69	355.51	150.96	195.98	153.51	210.71	274.15	166.98	331.08	190.86
NOTCH3	389.32	364.07	595.6	214.65	246.94	164.01	265.32	385.26	650.15	525.17	381.1	688.01	634.01	255.69	326.78
NPM1	174.91	21.57	36.84	51.11	15.2	21.07	11.27	42.46	30.07	52.83	14.2	32.15	71.56	18.65	47.72
NPM2	11.28	1	2.05	1.86	1	1	1	1.57	1	1.24	1.14	1.17	2.51	1	1.45
NR4A1	11.28	64.06	307.01	25.09	19	284.64	52.61	37.74	45.62	126.17	38.05	517.32	31.39	43.52	11.57
NR4A3	174.91	27.91	92.1	45.53	11.94	116.91	12.78	61.33	26.44	44.13	34.65	140.88	38.92	28.76	23.14
NRAS	107.2	95.14	47.07	110.58	102.03	127.66	175.88	56.61	116.14	36.67	114.16	63.72	124.29	101.81	143.15
NSD1	118.49	152.86	61.4	125.45	125.91	84.69	57.12	102.21	127.54	113.74	114.16	146.72	114.25	160.88	127.24
NTF3	11.28	1	2.05	1.86	1	1	1	1.57	11.41	18.02	1.14	5.26	1.26	1.55	1.45
NTHL1	11.28	14.59	28.65	21.37	21.17	22.72	30.82	47.17	38.88	37.91	82.35	23.97	36.41	34.2	67.96
NTRK1	11.28	1	2.05	1	1	1	7.52	14.15	6.22	13.05	1.14	1.17	3.77	1	1.45
NTRK2	73.35	30.45	178.07	21.37	13.03	26.03	9.77	53.46	30.07	388.44	28.97	74.24	33.9	52.85	23.14
NUMBL	73.35	2.54	81.87	41.82	41.79	32.64	37.58	36.17	30.07	57.8	46	40.33	23.85	22.54	69.41
NUPR1	39.5	171.25	163.74	45.53	58.07	34.29	15.03	33.02	69.99	105.03	102.8	83.59	284.99	81.6	36.15
OSM	50.78	5.07	2.05	28.81	5.97	18.59	3.76	33.02	11.92	21.75	21.01	4.09	21.34	11.66	33.26
PAK3	28.21	1	2.05	1.86	3.8	1	1	4.72	6.22	5.59	1.7	6.43	6.28	4.66	7.23
PAK7	50.78	1	2.05	1.86	1	1	1.5	1.57	7.78	11.81	1.14	1.17	6.28	1.55	1.45
PAX3	39.5	1	81.87	1.86	2.17	1	1	1.57	6.74	40.4	1.14	15.78	2.51	3.11	4.34
PAX5	11.28	8.88	6.14	34.38	10.85	21.9	24.8	14.15	18.66	31.7	8.52	29.81	21.34	20.98	26.03
PAX8	344.18	5.71	28.65	21.37	7.6	1.24	14.28	17.3	16.07	25.48	9.66	26.3	31.39	1	26.03
PBRM1	163.63	211.85	88.01	240.67	124.83	256.55	141.3	67.62	136.35	133.62	94.85	227.39	169.49	146.11	128.69
PBX1	28.21	317.77	417.53	38.1	22.79	50.81	30.06	39.31	144.65	318.83	7.38	265.97	64.03	94.82	21.69
PBX3	231.34	53.28	77.78	88.28	101.49	97.91	102.22	95.92	68.96	98.82	63.04	130.35	99.18	87.04	80.97
PCK1	11.28	1	2.05	1	1.63	1	1	1.57	4.15	3.11	1.14	4.09	2.51	3.11	1.45
PCNA	11.28	107.19	34.79	142.17	199.72	76.43	58.62	44.03	147.76	15.54	97.12	41.5	207.15	25.65	109.89
PD-1 (CD279)	11.28	10.78	2.05	1.86	1	1	1	6.29	6.22	4.35	1.14	1.17	2.51	1	1.45
PD-L1 (CD274)	5.64	126.22	6.14	99.43	27.68	28.51	27.06	58.18	14	8.08	67.59	41.5	81.61	10.1	85.31
PDGFA	84.64	26.64	22.51	39.96	46.13	26.03	46.6	18.87	22.29	44.13	24.42	47.35	23.85	49.74	44.82
PDGFB	28.21	3.17	10.23	1.86	8.68	1	6.01	3.14	6.22	23	1	8.77	3.77	6.22	1.45
PDGFC	39.5	7.61	40.93	58.54	137.31	75.6	96.21	95.92	18.66	67.74	71	83.59	69.05	79.27	131.58
PDGFD	50.78	10.15	4.09	10.22	14.11	71.47	9.02	7.86	16.07	47.86	11.93	23.97	8.79	16.32	5.78
PDGFRA	73.35	3.17	42.98	71.55	40.7	107.83	84.18	88.06	68.44	103.79	15.33	142.04	46.45	97.15	75.19
PDGFRB	11.28	157.93	356.13	201.64	253.45	284.64	420.9	99.07	114.06	272.84	119.84	454.19	41.43	614.75	177.85
PDK4	174.91	8.25	26.61	32.52	5.97	45.03	24.05	26.73	21.78	185.83	1	118.66	18.83	73.83	15.91
PGF	197.48	29.18	47.07	82.7	143.82	202.85	98.46	97.49	32.14	44.13	88.03	34.49	182.04	73.06	86.76
PHF6	11.28	78.02	53.22	65.98	81.41	102.04	84.18	56.61	85.55	36.67	59.64	62.55	111.74	94.82	80.97
PIK3CA	62.07	118.61	65.5	73.41	178.01	170.62	134.54	75.48	250.93	149.78	90.31	146.72	204.64	242.48	76.63
PIK3CB	253.91	128.12	110.52	162.61	79.24	129.31	79.67	102.21	97.99	110.01	89.17	145.55	187.06	171.76	112.78
PIK3CD	141.06	43.13	65.5	78.98	154.13	52.47	77.42	77.05	44.59	70.23	56.23	87.1	56.5	54.4	65.07
PIK3CG	95.92	49.47	26.61	51.11	13.57	43.38	5.26	20.44	29.55	37.91	3.98	29.81	3.77	24.09	31.81
PIK3R1	129.77	128.76	331.57	134.74	91.72	158.23	54.87	111.65	88.66	367.31	106.21	429.64	242.31	198.96	122.91
PIK3R2	16.93	160.47	173.97	32.52	61.87	136.74	79.67	64.47	107.32	47.86	103.94	94.11	79.09	104.14	60.73
PIK3R3	276.47	244.2	67.54	123.59	55.36	88	30.06	99.07	460.39	123.68	52.82	109.31	187.06	94.04	134.47
PIK3R5	50.78	35.52	26.61	17.66	4.34	24.37	6.01	26.73	14.52	15.54	8.52	13.44	13.81	26.42	24.58
PIM1	39.5	173.79	1537.1	372.62	193.75	540.78	482.53	506.34	195.46	260.41	625.33	648.26	1658.47	212.95	336.9
PITX2	11.28	11.42	8.19	1.86	3.26	2.89	1	9.43	5.18	10.57	30.1	6.43	3.77	3.11	4.34
PKMYT1	186.2	48.84	49.12	151.46	83.58	41.73	24.8	105.36	122.36	4.35	106.21	28.64	156.93	9.33	270.39
PLA1A	11.28	1	2.05	1.86	1.63	2.07	1	1.57	4.15	3.11	1	1.17	2.51	1.55	1.45
PLA2G10	11.28	10.15	2.05	8.36	1	1	1	1.57	2.59	1.24	1.14	1.17	2.51	3.89	2.89
PLA2G2A	11.28	1	38.89	8.36	4.88	5.37	1	3.14	73.62	40.4	2.84	41.5	2.51	1	1.45
PLA2G3	50.78	1.9	32.75	12.08	4.88	107	4.51	199.71	12.96	25.48	218.67	32.15	21.34	1	17.35
PLA2G4A	11.28	13.95	38.89	4.65	13.03	51.64	160.84	25.16	7.78	20.51	46	15.78	6.28	14.77	1.45
PLA2G4C	16.93	1.27	18.42	13.94	30.39	18.59	11.27	12.58	19.7	50.34	13.06	66.05	28.88	8.55	14.46
PLA2G4E	5.64	253.71	239.47	171.91	35.82	501.12	335.21	797.25	82.44	129.89	929.75	355.99	458.25	2.33	133.03
PLA2G4F	39.5	5.71	276.31	34.38	7.6	53.29	28.56	67.62	10.89	203.23	60.77	125.68	187.06	13.99	34.7
PLA2G5	5.64	1	2.05	10.22	1.09	1.24	1	7.86	7.26	21.75	1.14	1.17	2.51	1	2.89
PLAT	220.05	2545.97	1545.28	257.4	123.74	496.16	77.42	86.49	188.72	216.91	334.53	1265.54	1055.85	383.15	293.53
PLAU	242.62	441.45	167.83	790.77	1577.69	390.4	344.99	286.19	717.03	59.04	265.24	281.17	465.78	1487.53	883.47
PLCB1	11.28	5.71	6.14	1.86	2.71	7.02	1	4.72	12.96	30.45	1.14	15.78	2.51	3.89	1.45
PLCB4	11.28	1.9	88.01	21.37	4.88	11.98	15.03	6.29	10.37	129.89	2.84	66.05	18.83	6.99	21.69
PLCE1	11.28	1	10.23	4.65	4.34	1	3.01	1.57	5.18	40.4	1.14	42.67	2.51	1	7.23
PLCG2	11.28	75.48	67.54	106.86	24.42	142.53	50.36	72.33	26.96	44.13	40.33	62.55	23.85	35.75	135.92
PLD1	50.78	104.02	200.58	129.16	75.98	167.32	184.89	88.06	174.72	98.82	127.79	140.88	189.58	253.36	109.89
PML	400.61	726.88	521.92	463.68	282.21	168.14	148.07	857.01	471.8	323.8	397.01	289.35	448.2	280.56	720.08
POLB	28.21	90.07	79.82	34.38	32.56	92.95	46.6	42.46	34.74	49.1	77.81	84.76	46.45	76.94	54.95
POLD1	11.28	17.13	4.09	1.86	11.4	12.81	7.52	1.57	29.55	1.24	13.06	1.17	1.26	10.1	14.46
POLD4	50.78	271.47	364.32	166.33	133.51	202.85	308.91	327.08	63.25	118.71	217.53	150.23	131.82	290.67	164.84
POLE2	16.93	36.15	32.75	64.12	83.58	48.34	4.51	39.31	118.73	20.51	66.45	36.83	28.88	8.55	79.53
POLR2D	197.48	143.35	45.03	138.46	112.34	102.04	133.79	141.52	158.65	75.2	86.9	96.45	126.8	80.83	186.53
POLR2H	11.28	104.02	98.24	112.44	119.94	115.26	97.71	110.07	145.17	118.71	102.8	84.76	169.49	122.02	105.55
POLR2J	84.64	40.59	55.26	32.52	29.31	26.85	28.56	14.15	31.11	50.34	32.37	28.64	36.41	22.54	18.8
PPARG	39.5	1	34.79	17.66	3.8	8.68	1	11.01	9.33	47.86	1.14	9.94	2.51	6.99	10.12
PPARGC1A	107.2	17.13	38.89	52.97	6.51	11.15	18.79	14.15	5.18	42.88	11.93	53.19	38.92	12.43	76.63
PPP2CB	253.91	241.02	229.23	244.39	288.18	556.48	373.55	261.03	190.27	255.44	434.49	401.58	129.31	249.48	187.97
PPP2R1A	118.49	227.7	178.07	391.21	223.6	364.79	196.17	199.71	184.57	75.2	362.93	216.87	224.73	251.81	348.47
PPP2R2B	62.07	20.3	26.61	12.08	4.88	11.15	3.01	4.72	3.11	5.59	5.11	4.09	3.77	3.11	15.91
PPP2R2C	50.78	130.03	83.92	47.39	193.75	533.35	690.72	168.26	45.11	82.66	250.47	145.55	154.42	66.06	67.96
PPP3CA	28.21	225.8	22.51	233.24	206.23	176.41	115.75	20.44	80.36	139.84	106.21	218.04	66.54	349.73	167.73
PPP3CB	11.28	39.96	55.26	58.54	28.22	41.73	41.34	14.15	44.07	64.02	35.78	49.69	41.43	51.29	49.16
PPP3CC	28.21	27.91	34.79	47.39	21.17	47.51	21.8	39.31	15.04	55.31	43.73	39.16	18.83	30.31	21.69
PPP3R1	174.91	615.88	278.36	547.32	587.77	615.97	396.09	407.27	641.34	366.07	517.41	619.03	744.49	582.89	711.4
PPP3R2	11.28	1	2.05	1.86	1	2.07	1	1.57	3.11	6.84	1.14	1	6.28	1	1.45
PRDM1	129.77	281.62	233.33	233.24	142.74	834.1	236	569.24	87.1	81.42	459.48	460.04	646.57	219.94	258.82
PRKAA2	118.49	1	10.23	19.51	10.31	1.24	3.01	6.29	46.66	23	1.14	18.12	26.36	1	14.46
PRKACA	220.05	337.43	474.84	259.25	261.59	342.48	347.24	268.9	242.12	249.22	267.51	400.41	495.91	460.87	335.46
PRKACB	11.28	41.86	8.19	28.81	30.94	36.77	72.91	12.58	16.07	27.97	32.37	36.83	2.51	56.73	24.58
PRKACG	73.35	3.17	12.28	13.94	7.06	3.72	6.76	4.72	7.26	10.57	6.25	6.43	8.79	2.33	4.34
PRKAR1A	118.49	498.54	433.91	313.15	356.57	585.4	807.97	323.93	402.32	369.8	343.62	534.86	292.52	708.79	364.38
PRKAR1B	11.28	17.13	36.84	12.08	37.45	27.68	57.12	12.58	16.59	27.97	14.2	19.29	13.81	17.1	36.15
PRKAR2A	253.91	246.1	145.32	270.41	143.28	364.79	278.09	124.23	89.69	169.67	143.69	253.11	131.82	154.66	260.27
PRKAR2B	39.5	22.83	2.05	43.67	6.51	26.85	3.01	9.43	24.37	50.34	1	45.01	2.51	8.55	85.31
PRKCA	84.64	12.05	10.23	21.37	20.62	8.68	12.03	14.15	14.52	36.67	5.11	28.64	3.77	43.52	27.47
PRKCB	11.28	29.81	8.19	39.96	5.97	37.59	1	44.03	14	15.54	17.61	52.02	13.81	12.43	17.35
PRKCG	11.28	1	2.05	1.86	1	1	1	1.57	1	1.24	1.14	1.17	2.51	1	1.45
PRKDC	389.32	350.12	270.17	1346.45	649.64	311.91	567.46	743.79	357.74	280.3	997.91	541.87	2180.75	371.49	1618.01
PRKX	11.28	41.86	59.36	23.23	7.6	26.85	9.77	42.46	31.11	36.67	35.78	49.69	59.01	17.1	44.82
PRL	5.64	1	2.05	6.5	3.26	1	7.52	9.43	10.89	8.08	2.84	9.94	16.32	1	1.45
PRLR	84.64	1	2.05	2.79	7.6	5.37	3.76	17.3	74.14	26.72	1.14	39.16	23.85	4.66	23.14
PRMT8	11.28	1	2.05	2.79	1	1	1	14.15	24.37	16.78	1.14	1.17	2.51	1	8.68
PROM1	39.5	6.98	8.19	1	1	5.37	2.25	9.43	29.03	16.78	1.7	7.6	13.81	1	14.46
PTCH1	28.21	24.1	34.79	19.51	10.85	18.59	12.78	6.29	28.52	87.63	2.84	28.64	33.9	44.3	7.23
PTCRA	11.28	1	2.05	1.86	1.63	1	1	1.57	7.26	15.54	1.14	1.75	2.51	1	1.45
PTEN	310.33	607.63	397.07	643.96	540.55	734.95	473.51	279.9	436.02	481.67	453.8	579.29	405.52	798.17	491.62
PTPN11	411.89	320.94	243.56	354.04	320.21	397.01	301.39	240.59	274.78	284.03	258.42	332.61	325.17	276.68	348.47
PTPN5	11.28	1	2.05	10.22	1	1	1	1.57	10.37	26.72	1.14	7.6	2.51	1	5.78
PTPRR	11.28	1.27	2.05	8.36	9.77	2.07	1.5	12.58	16.59	29.21	1.14	11.11	13.81	4.66	13.01
PTTG2	163.63	252.44	163.74	480.41	219.8	211.93	154.83	278.33	327.67	98.82	368.61	110.48	576.26	76.16	614.53
RAC1	197.48	1210.83	153.5	324.3	397.81	715.12	779.41	262.61	164.35	187.07	450.39	460.04	292.52	593.77	650.67
RAC2	152.34	156.67	26.61	62.26	67.84	164.84	136.79	55.04	45.62	24.24	34.65	47.35	174.51	180.31	98.32
RAC3	11.28	13.95	20.47	10.22	25.51	10.33	11.27	14.15	24.89	37.91	10.79	40.33	74.07	19.43	40.49
RAD21	457.03	886.08	474.84	813.07	1652.58	519.3	1080.05	386.83	1262.97	312.62	846.83	455.36	980.52	657.5	871.9
RAD50	11.28	85.63	51.17	41.82	37.45	71.47	83.43	25.16	58.07	80.17	58.5	63.72	18.83	83.94	23.14
RAD51	11.28	15.22	4.09	12.08	28.22	21.9	11.27	11.01	31.63	1.24	24.42	1.17	1.26	3.11	8.68
RAD52	39.5	24.1	49.12	26.95	29.31	17.76	34.57	40.88	147.76	67.74	24.42	48.52	43.94	23.32	41.93
RAF1	28.21	169.99	178.07	82.7	91.18	183.02	109.73	91.2	69.47	119.95	205.03	167.76	124.29	90.93	88.2
RASA4	299.04	73.58	442.09	88.28	23.88	64.03	42.09	110.07	77.25	323.8	33.51	221.54	91.65	87.82	39.04
RASAL1	11.28	65.96	75.73	90.14	7.06	5.37	66.14	110.07	21.26	20.51	73.27	34.49	26.36	33.42	151.82
RASGRF1	5.64	1.27	2.05	1.86	1	1	1	1.57	1	1.24	1.14	1.17	2.51	3.89	8.68
RASGRF2	11.28	3.17	2.05	1.86	2.71	2.07	1	1.57	8.3	10.57	1.7	8.77	2.51	1	10.12
RASGRP1	11.28	183.31	61.4	32.52	4.88	72.3	5.26	20.44	17.11	21.75	55.09	96.45	53.99	11.66	13.01
RASGRP2	28.21	17.13	42.98	15.8	7.06	22.72	10.52	51.89	17.63	51.58	7.38	57.87	48.96	8.55	1.45
RB1	50.78	321.58	221.05	225.8	269.73	348.27	393.84	206	233.83	93.85	310.68	156.07	269.93	219.17	161.95
RBX1	163.63	412.28	243.56	630.95	395.64	435.02	709.51	328.65	358.77	249.22	490.15	374.69	485.87	456.21	636.21
RELA	5.64	97.04	24.56	34.38	97.69	113.61	99.21	70.76	65.33	34.18	55.09	54.36	46.45	99.48	67.96
RELN	11.28	1	2.05	1.86	1	1	9.77	1.57	2.59	21.75	1.14	5.26	2.51	1.55	1.45
RET	11.28	1	2.05	30.66	25.51	7.02	31.57	4.72	10.89	20.51	1.14	9.94	8.79	5.44	4.34
RFC3	186.2	118.61	98.24	99.43	155.22	147.49	36.08	95.92	218.79	122.44	153.92	89.44	197.11	49.74	198.09
RFC4	5.64	71.04	42.98	147.75	213.29	126	56.37	51.89	242.64	20.51	78.95	56.7	177.02	45.08	164.84
RHOA	62.07	295.57	40.93	283.41	200.81	301.17	166.1	130.52	115.1	136.11	167.55	267.14	164.47	224.61	200.99
RIN1	11.28	131.93	77.78	119.87	101.49	159.05	169.86	106.93	85.03	103.79	134.61	50.86	161.96	42.75	115.68
RNF43	2860.67	168.72	480.98	393.06	136.77	187.97	190.91	411.99	136.35	321.32	268.65	318.58	551.15	156.99	307.99
RPA3	11.28	1	2.05	1	1	1	2.25	4.72	1	1.86	1.14	1.17	2.51	1	1.45
RPS27A	5061.18	13648.3	6123.82	15790.4	11595.2	22901.7	7043.27	8947.46	8126.86	7413.94	17616.5	13539.9	15923.1	14567.5	16026.8
RPS6KA5	5.64	123.68	147.36	93.85	60.78	72.3	81.92	48.75	81.92	108.76	58.5	112.82	99.18	97.93	72.3
RPS6KA6	16.93	1	2.05	4.65	1	3.72	2.25	4.72	10.89	11.81	1.14	4.09	2.51	1	1.45
RRAS2	276.47	149.05	42.98	225.8	189.41	200.37	132.28	86.49	90.21	116.22	120.98	78.91	199.62	269.68	182.19
RUNX1	11.28	164.28	53.22	229.52	136.22	117.74	84.18	83.34	119.25	34.18	83.49	117.49	159.44	276.68	287.74
RUNX1T1	62.07	3.17	94.15	30.66	11.94	7.85	16.54	20.44	21.26	101.31	8.52	121	21.34	34.2	23.14
RXRG	5.64	1	2.05	1.86	5.97	2.89	2.25	15.72	15.55	44.13	1.14	11.11	2.51	1.55	13.01
SETBP1	95.92	160.47	667.23	144.03	223.06	207.8	136.04	95.92	148.8	586.08	108.48	267.14	174.51	120.46	72.3
SETD2	197.48	236.58	345.9	275.98	132.97	187.15	182.64	154.1	93.32	230.58	95.99	204.01	187.06	167.09	192.31
SF3B1	174.91	539.77	339.76	772.19	456.43	421.8	534.39	418.28	489.94	489.12	474.25	607.34	699.3	540.14	816.96
SFN	22225.2	5001.88	9846.83	7895.65	6049.71	8688.46	26152	10295.1	3571.15	1026.11	11916.4	3382.77	17276.5	1069.41	12302.1
SFRP1	174.91	30.45	42.98	116.15	31.48	66.51	14.28	23.59	24.37	110.01	9.66	78.91	18.83	35.75	121.46
SFRP2	11.28	84.36	92.1	88.28	307.72	248.29	404.36	7.86	141.02	168.43	28.97	396.91	2.51	875.11	99.77
SFRP4	11.28	3.17	8.19	220.23	124.28	24.37	21.04	29.88	187.16	15.54	7.38	391.06	2.51	30.31	1.45
SGK2	11.28	1	8.19	6.5	1	2.07	6.76	11.01	5.7	19.27	6.25	7.6	11.3	2.33	15.91
SHC1	50.78	1062.41	261.98	296.42	349.51	1367.86	407.37	239.02	183.53	271.6	602.61	785.05	824.84	758.53	300.76
SHC2	11.28	1	26.61	1.86	2.17	3.72	1	1.57	7.78	25.48	1.14	12.28	2.51	6.99	1.45
SHC3	11.28	1	24.56	1.86	14.11	2.07	1	3.14	10.37	24.24	1.14	11.11	11.3	1	5.78
SHC4	73.35	1	2.05	23.23	2.71	1	8.27	4.72	12.96	31.7	3.98	16.95	2.51	54.4	5.78
SIN3A	95.92	195.36	137.13	116.15	169.33	147.49	123.26	105.36	137.91	96.33	132.34	129.18	109.23	150.77	121.46
SIRT4	28.21	1	2.05	6.5	12.48	2.89	9.02	6.29	19.18	36.67	1.14	19.29	16.32	11.66	7.23
SIX1	11.28	1	2.05	1.86	1.09	1.24	9.02	1.57	4.15	15.54	6.25	2.92	2.51	7.77	4.34
SKP1	513.45	1339.59	509.64	1093.7	868.35	1330.68	884.64	775.24	919.23	683.03	1323.92	1239.82	734.45	1372.51	1013.61
SKP2	152.34	112.27	71.64	147.75	302.3	134.27	60.13	95.92	161.76	95.09	132.34	106.97	84.12	80.83	133.03
SMAD2	152.34	222.63	257.89	253.68	201.35	249.12	169.86	180.84	223.97	328.78	219.8	309.22	382.92	218.39	222.68
SMAD3	118.49	544.21	300.87	292.71	183.98	159.05	137.54	157.25	115.1	262.9	147.1	192.32	242.31	292.22	284.85
SMAD4	28.21	185.21	192.39	223.94	186.7	154.92	113.49	110.07	204.27	251.71	118.7	185.3	232.26	144.56	186.53
SMAD9	62.07	8.25	18.42	8.36	14.65	14.46	9.77	20.44	9.85	97.58	1.7	46.18	16.32	16.32	13.01
SMARCA4	84.64	255.61	264.03	86.42	160.1	227.63	217.21	188.7	321.45	154.75	262.97	220.37	302.57	327.19	117.12
SMARCB1	1111.54	343.14	397.07	610.5	445.03	369.75	295.38	599.12	430.84	300.19	584.43	444.84	1666.01	494.29	918.17
SMC1A	423.18	83.72	118.71	101.29	60.78	87.17	84.18	88.06	79.84	72.72	71	89.44	234.77	54.4	186.53
SMC1B	11.28	1	2.05	25.09	1.09	1.24	1	1.57	44.59	1.24	1.14	1.17	99.18	1	31.81
SMC3	310.33	249.27	200.58	315.01	211.66	252.42	168.36	196.56	302.78	218.15	214.12	272.98	254.86	235.49	279.07
SMO	73.35	1.27	32.75	32.52	12.48	30.16	6.01	15.72	49.25	49.1	30.1	32.15	8.79	16.32	24.58
SOCS1	16.93	83.72	18.42	65.98	17.37	37.59	19.54	56.61	28	18.02	27.83	30.98	116.76	10.88	59.28
SOCS2	73.35	52.01	65.5	84.56	25.51	73.95	41.34	64.47	42	123.68	44.87	131.52	46.45	52.07	69.41
SOCS3	73.35	222.63	184.21	805.64	315.86	946.47	226.23	654.16	318.85	193.29	557.17	1018.86	430.63	335.74	539.34
SOS1	242.62	217.56	241.51	233.24	110.72	199.54	124.01	163.54	195.98	185.83	159.6	250.77	295.04	183.42	167.73
SOS2	163.63	130.66	118.71	54.82	91.18	107	105.98	53.46	63.77	59.04	57.36	102.3	89.14	153.88	62.18
SOST	11.28	1	2.05	1.86	1	4.54	3.01	6.29	3.11	14.29	7.38	1.17	3.77	1	4.34
SOX17	95.92	1	6.14	12.08	1	2.07	7.52	20.44	7.26	20.51	3.98	8.77	2.51	1	2.89
SOX9	163.63	98.31	88.01	597.49	238.8	104.52	378.06	157.25	301.23	35.43	61.91	288.18	219.71	955.94	597.17
SP1	16.93	124.32	57.31	90.14	71.1	78.08	65.39	80.2	97.99	111.25	63.04	104.63	182.04	113.47	73.74
SPOP	152.34	5.71	20.47	26.95	9.77	11.15	8.27	14.15	22.81	42.88	10.79	18.12	21.34	6.99	21.69
SPP1	344.18	13.95	18.42	1326.01	222.52	29.33	172.12	89.63	531.42	19.27	267.51	52.02	305.08	413.46	524.88
SPRY1	11.28	38.69	10.23	26.95	11.4	42.55	41.34	28.3	19.7	42.88	18.74	59.04	3.77	111.14	13.01
SPRY2	152.34	138.27	139.18	51.11	60.78	54.95	33.07	26.73	45.62	83.9	53.96	104.63	106.71	104.92	46.27
SPRY4	152.34	37.42	47.07	47.39	51.56	102.04	121.76	61.33	33.7	23	46	33.32	33.9	62.17	49.16
SRC	152.34	412.91	374.55	315.01	241.51	294.56	336.72	207.57	153.98	239.28	217.53	199.33	282.48	547.92	368.72
SRSF2	716.58	251.81	454.37	316.87	249.65	313.56	181.89	385.26	520.02	300.19	341.35	276.49	448.2	212.95	429.44
SSX1	11.28	1	2.05	4.65	1	1	1	1.57	6.74	10.57	1.14	1.17	8.79	1	1.45
STAG2	5.64	163.64	120.76	188.63	156.85	172.27	183.39	81.77	166.43	100.06	131.2	145.55	144.38	227.72	150.38
STAT1	129.77	2159.07	161.69	755.46	627.39	82.21	131.53	809.83	711.85	195.77	815.03	196.99	264.9	272.01	893.59
STAT3	310.33	1823.54	593.55	1275.83	673.52	880.37	1154.46	1107.03	1003.74	571.16	1373.9	1660.7	1153.78	964.49	1561.62
STAT4	50.78	46.3	26.61	86.42	8.68	11.98	19.54	23.59	25.92	47.86	32.37	75.41	51.47	23.32	65.07
STK11	84.64	81.19	208.77	91.99	87.92	151.62	160.84	135.23	81.92	122.44	166.41	118.66	124.29	167.09	118.57
STMN1	434.46	298.11	323.38	512	610.02	78.08	96.96	75.48	559.42	75.2	180.04	174.78	679.21	272.79	640.55
SUV39H2	253.91	56.45	75.73	60.4	34.19	64.03	18.04	51.89	65.33	57.8	51.68	56.7	71.56	46.63	82.42
SYK	118.49	189.65	184.21	108.72	70.55	185.49	169.11	180.84	75.7	46.61	234.57	133.86	151.91	185.75	148.93
TBL1XR1	50.78	731.32	474.84	679.27	581.8	553.18	604.29	248.45	837.31	292.73	565.12	609.68	646.57	959.05	877.69
TCF3	197.48	131.29	61.4	108.72	224.14	185.49	148.07	83.34	132.21	139.84	150.51	101.13	139.36	222.27	53.5
TCF7L1	16.93	10.78	85.96	52.97	21.71	27.68	8.27	6.29	31.63	51.58	5.11	28.64	38.92	40.41	59.28
TCL1B	11.28	1	2.05	1.86	1	1	1	1.57	1	1.24	1.14	1.17	2.51	1	1.45
TERT	11.28	1	2.05	1.86	1	1	1	1.57	4.15	1.24	1.14	1.17	2.51	1	1.45
TET2	95.92	178.23	251.75	140.31	143.28	199.54	203.68	97.49	139.47	162.21	234.57	174.78	149.4	198.96	104.11
TFDP1	84.64	175.06	110.52	246.25	263.22	178.06	267.57	114.79	237.97	102.55	197.08	173.61	141.87	143.78	216.89
TGFB1	332.9	535.33	163.74	803.78	679.49	625.89	502.07	555.09	167.46	226.85	581.03	374.69	641.54	437.55	809.73
TGFB2	11.28	61.52	2.05	52.97	33.11	25.2	44.34	1.57	7.78	15.54	10.79	4.09	1.26	62.95	44.82
TGFB3	11.28	9.51	28.65	49.25	60.78	43.38	50.36	47.17	17.63	66.5	9.66	54.36	18.83	209.84	52.05
TGFBR2	73.35	168.72	237.42	142.17	172.59	274.73	208.95	81.77	68.44	372.28	132.34	391.06	71.56	226.16	153.27
THBS1	287.76	157.93	65.5	1207.07	656.15	782.05	659.16	138.38	176.79	92.6	276.6	794.4	229.75	774.08	835.75
THBS4	11.28	1	2.05	12.08	17.37	10.33	1	1.57	12.96	60.29	1.14	48.52	6.28	1	1.45
THEM4	197.48	34.25	51.17	65.98	62.41	29.33	26.31	58.18	93.32	111.25	41.46	92.94	76.58	80.83	59.28
TIAM1	220.05	83.72	190.35	179.34	63.5	202.85	293.12	243.74	188.72	102.55	224.35	306.89	182.04	88.6	215.45
TLR2	62.07	138.27	47.07	257.4	57.53	35.94	21.8	176.12	42	61.53	60.77	94.11	290.01	243.26	273.28
TLR4	163.63	26.64	51.17	54.82	9.77	28.51	9.02	31.45	19.18	65.26	17.61	55.53	31.39	38.08	44.82
TLX1	5.64	1	2.05	1.86	1	1.24	1	1.57	1.04	8.08	1.14	1.17	2.51	1	1.45
TMPRSS2	152.34	183.31	2.05	15.8	4.34	20.24	1	14.15	34.22	25.48	24.42	9.94	64.03	2.33	118.57
TNC	16.93	1.27	2.05	43.67	116.14	36.77	128.52	9.43	15.04	16.78	11.93	13.44	33.9	55.18	43.38
TNF	11.28	35.52	22.51	62.26	15.2	1.24	2.25	9.43	27.48	15.54	18.74	14.61	43.94	10.1	54.95
TNFAIP3	423.18	229.61	120.76	697.85	291.44	529.22	96.96	610.13	231.75	249.22	342.48	310.39	1512.84	112.69	588.5
TNFRSF10A	73.35	44.4	71.64	73.41	21.17	77.25	58.62	72.33	21.78	55.31	99.39	39.16	53.99	28.76	54.95
TNFRSF10B	11.28	36.15	12.28	91.99	62.41	70.64	23.3	66.04	25.4	37.91	111.89	38	74.07	34.2	82.42
TNFRSF10C	11.28	10.15	6.14	21.37	3.8	12.81	1.5	20.44	6.74	18.02	9.66	11.11	6.28	7.77	5.78
TNFRSF10D	174.91	22.2	40.93	38.1	17.37	27.68	12.78	47.17	20.22	65.26	33.51	40.33	46.45	27.98	53.5
TNFSF10	660.15	2873.89	812.55	1199.63	2989.85	244.16	1092.83	611.7	2548.23	359.85	803.67	1057.44	2630.21	5385.11	1584.75
TNN	11.28	1	2.05	1.86	1.63	2.07	1	4.72	10.89	23	1.14	6.43	13.81	1	1.45
TNR	95.92	1	4.09	13.94	1	1	3.01	7.86	15.55	20.51	1.14	11.11	16.32	1	5.78
TP53	11.28	281.62	251.75	77.13	155.22	112.78	30.06	48.75	217.75	124.92	122.11	232.06	154.42	72.28	85.31
TPO	28.21	1	2.05	8.36	5.43	1	1	12.58	12.96	25.48	1.14	9.94	18.83	1	11.57
TRAF7	95.92	428.77	378.65	1000.78	391.3	602.75	584.75	629	339.07	276.57	796.85	382.88	832.38	504.39	1405.46
TSC1	11.28	81.82	161.69	47.39	59.16	84.69	111.99	58.18	69.99	101.31	90.31	108.14	91.65	212.95	72.3
TSHR	11.28	1	2.05	1.86	1	1	1	1.57	1	1.24	1.14	1.17	2.51	1	1.45
TSLP	16.93	43.76	2.05	2.79	11.4	9.5	1	1.57	7.78	3.11	15.33	8.77	33.9	9.33	10.12
TSPAN7	5.64	6.34	85.96	2.79	11.94	20.24	29.31	12.58	14	77.69	7.38	63.72	6.28	1	27.47
TTK	310.33	80.55	100.29	147.75	133.51	92.95	63.89	64.47	277.38	49.1	114.16	57.87	187.06	33.42	202.43
U2AF1	840.71	648.86	708.17	1091.84	435.8	617.62	519.36	981.23	810.87	383.47	824.11	569.93	1344.61	563.46	1450.28
UBB	953.56	1541.28	1600.54	2844.37	2643.05	2030.52	3108.63	2165.32	1201.27	1238.66	3328.83	2393.72	2790.91	2178.45	3196.98
UBE2T	186.2	139.54	67.54	105	145.99	82.21	33.07	67.62	213.61	65.26	122.11	48.52	141.87	41.19	127.24
UTY	11.28	1	2.05	1.86	1	1	1	1.57	7.26	10.57	1.14	1.17	6.28	1	1.45
VEGFA	1517.79	624.76	826.88	1078.83	816.25	1725.63	928.98	632.14	782.36	448.11	1564.74	337.28	4347.69	692.47	818.4
VEGFC	16.93	54.55	18.42	13.94	144.91	38.42	372.04	66.04	7.26	31.7	84.63	28.64	53.99	99.48	17.35
VHL	62.07	185.84	73.68	160.76	85.21	227.63	84.18	89.63	101.1	78.93	142.56	145.55	106.71	111.14	122.91
WEE1	11.28	175.06	253.79	450.68	255.62	424.28	217.96	124.23	546.46	137.35	193.68	171.27	541.11	237.04	436.67
WHSC1	73.35	107.83	75.73	97.57	140.02	106.17	42.84	70.76	171.61	52.83	99.39	66.05	247.33	65.28	111.34
WHSC1L1	186.2	289.86	329.52	114.3	97.15	208.63	126.27	176.12	107.32	228.09	228.89	235.57	119.27	199.74	156.16
WIF1	141.06	3.17	18.42	15.8	2.17	2.07	10.52	14.15	13.48	35.43	2.84	16.95	18.83	3.89	20.24
WNT10A	73.35	42.5	22.51	8.36	24.97	39.25	187.9	31.45	169.54	42.88	84.63	23.97	53.99	62.17	17.35
WNT10B	11.28	5.07	2.05	13.94	2.17	11.15	1	1.57	24.37	16.78	1.14	2.92	2.51	1	11.57
WNT11	11.28	1	2.05	1.86	1	1	1	1.57	28	1.24	2.84	1	2.51	22.54	23.14
WNT16	5.64	1	16.37	8.36	1	5.37	11.27	1.57	12.44	30.45	3.98	121	59.01	13.99	5.78
WNT2	231.34	13.32	24.56	41.82	20.62	22.72	48.1	42.46	23.85	36.67	19.88	30.98	43.94	13.99	40.49
WNT2B	62.07	34.89	6.14	13.94	2.71	31.81	13.53	18.87	20.74	49.1	55.09	11.11	38.92	21.76	21.69
WNT3	11.28	10.78	90.06	10.22	27.68	72.3	43.59	40.88	17.11	81.42	6.25	164.26	2.51	12.43	2.89
WNT4	11.28	3.17	38.89	17.66	38.53	40.07	25.55	22.01	87.1	51.58	47.14	33.32	64.03	18.65	23.14
WNT5A	163.63	192.18	364.32	151.46	73.81	270.6	437.43	92.78	73.1	73.96	84.63	121	292.52	204.4	185.08
WNT5B	16.93	10.15	6.14	17.66	60.78	30.16	4.51	7.86	37.85	50.34	1.7	25.14	1.26	51.29	14.46
WNT6	423.18	13.95	32.75	51.11	20.08	28.51	27.81	58.18	37.33	50.34	36.92	40.33	59.01	20.98	40.49
WNT7A	11.28	19.03	53.22	34.38	83.04	14.46	45.85	18.87	3.11	14.29	44.87	1.75	41.43	31.09	50.61
WNT7B	11.28	56.45	6.14	43.67	56.44	35.12	81.92	25.16	10.89	13.05	60.77	15.78	53.99	70.72	67.96
WT1	11.28	1	2.05	28.81	4.34	1.24	1	9.43	16.07	25.48	1.14	6.43	21.34	1	7.23
XPA	107.2	91.34	94.15	17.66	32.56	52.47	80.42	72.33	37.85	60.29	53.96	90.6	6.28	84.71	17.35
XRCC4	107.2	69.14	45.03	131.02	33.11	87.17	321.69	102.21	63.25	42.88	84.63	64.88	89.14	64.51	88.2
YES1	423.18	530.89	440.05	430.23	288.18	573.83	518.61	294.06	676.59	311.37	543.54	398.08	701.81	614.75	478.61
ZAK	62.07	41.86	63.45	129.16	90.63	125.18	261.56	67.62	69.99	85.15	55.09	76.58	76.58	59.84	172.07
ZBTB16	11.28	1.9	233.33	1	1	1.24	2.25	1.57	7.78	246.74	1.14	84.76	2.51	1	1.45
ZBTB32	5.64	1.9	2.05	1.86	1.09	6.2	1	9.43	4.15	5.59	3.98	1	13.81	1	1.45
ZIC2	11.28	64.06	2.05	1	13.57	28.51	14.28	3.14	5.18	10.57	27.83	2.92	53.99	28.76	5.78
ZNRF3	11.28	16.49	10.23	28.81	25.51	28.51	12.78	20.44	45.11	65.26	8.52	50.86	26.36	23.32	18.8
ACAD9	5.64	85.63	149.41	78.98	113.43	84.69	89.44	84.91	84.51	92.6	141.42	178.29	154.42	127.46	105.55
AGK	141.06	108.46	100.29	69.69	97.69	94.61	81.17	67.62	76.73	103.79	72.13	74.24	48.96	83.16	40.49
AMMECR1L	62.07	83.72	65.5	97.57	105.29	121.05	163.85	91.2	84.51	121.19	64.18	101.13	84.12	104.92	76.63
C10orf76	95.92	97.04	75.73	78.98	89.01	140.05	112.74	69.19	55.99	100.06	124.38	97.62	23.85	102.59	54.95
CC2D1B	50.78	3.81	2.05	4.65	23.88	2.89	3.76	1.57	12.96	18.02	1.14	6.43	6.28	9.33	1.45
CNOT10	141.06	85.63	141.22	121.73	51.56	103.69	76.66	102.21	89.69	106.28	75.54	115.16	104.2	78.5	107
CNOT4	11.28	93.87	98.24	90.14	78.69	97.91	151.07	72.33	65.33	93.85	64.18	94.11	69.05	110.36	72.3
COG7	11.28	123.68	190.35	47.39	67.84	105.35	87.19	113.22	91.25	119.95	97.12	116.32	166.98	218.39	53.5
DDX50	276.47	146.52	155.55	214.65	157.39	173.1	133.03	146.24	188.72	185.83	94.85	161.92	139.36	196.63	133.03
DHX16	16.93	24.74	16.37	12.08	22.79	29.33	24.05	22.01	26.96	27.97	18.74	33.32	36.41	31.09	27.47
DNAJC14	11.28	20.93	2.05	17.66	23.88	17.76	12.78	1.57	14	14.29	11.93	21.63	26.36	25.65	37.59
EDC3	62.07	129.39	243.56	142.17	133.51	145.83	136.79	166.68	134.8	123.68	145.97	121	194.6	152.33	128.69
EIF2B4	141.06	216.92	135.08	129.16	145.99	196.24	220.97	152.53	199.61	193.29	177.77	172.44	146.89	148.44	140.26
ERCC3	11.28	62.16	100.29	75.27	54.27	54.95	73.66	53.46	69.99	78.93	42.6	63.72	31.39	63.73	88.2
FCF1	1258.24	382.47	349.99	599.35	488.45	459.81	531.38	1122.76	550.6	692.98	629.87	506.8	553.66	366.05	482.94
FTSJ2	174.91	143.35	51.17	97.57	92.81	76.43	116.5	55.04	62.73	60.29	77.81	64.88	79.09	66.84	125.8
GPATCH3	11.28	3.17	2.05	8.36	6.51	4.54	7.52	11.01	10.89	23	6.25	5.26	16.32	9.33	23.14
HDAC3	95.92	167.45	88.01	138.46	148.71	177.23	147.31	135.23	151.39	123.68	155.05	156.07	164.47	153.88	150.38
MRPS5	231.34	213.12	278.36	400.5	257.25	310.26	318.68	278.33	226.57	193.29	420.86	200.5	300.06	175.64	474.27
MTMR14	163.63	149.05	173.97	171.91	58.07	127.66	108.98	106.93	84.51	132.38	128.93	149.06	184.55	102.59	130.13
NOL7	163.63	205.5	130.99	116.15	138.39	249.12	217.21	127.37	195.98	82.66	250.47	102.3	146.89	180.31	146.04
NUBP1	11.28	43.76	6.14	23.23	19	18.59	16.54	22.01	24.89	8.08	39.19	9.94	13.81	20.98	26.03
PIAS1	163.63	119.24	198.53	147.75	70.01	126.83	87.94	125.8	88.66	159.73	97.12	135.03	106.71	140.67	127.24
PIK3R4	28.21	69.14	38.89	90.14	94.43	78.91	73.66	37.74	75.18	60.29	67.59	80.08	101.69	156.21	73.74
PRPF38A	5.64	190.92	176.02	173.77	631.73	208.63	130.03	138.38	197.53	194.53	152.78	198.16	204.64	161.65	221.23
RBM45	11.28	25.37	34.79	30.66	21.17	39.25	33.82	23.59	39.4	46.61	21.01	38	16.32	34.2	28.92
SAP130	28.21	135.1	135.08	97.57	128.08	58.25	148.07	122.65	76.21	88.88	131.2	95.28	66.54	98.7	122.91
SF3A3	174.91	147.15	133.04	216.51	226.86	146.66	166.86	136.81	204.79	179.62	175.5	226.22	174.51	158.55	280.51
SLC4A1AP	276.47	150.96	151.46	108.72	68.93	107.83	105.22	83.34	166.43	92.6	114.16	117.49	234.77	90.15	127.24
TLK2	129.77	126.22	112.57	155.18	114.51	117.74	134.54	158.82	128.06	112.49	150.51	153.74	154.42	169.43	176.4
TMUB2	16.93	151.59	159.65	112.44	90.63	90.47	134.54	105.36	84.51	107.52	118.7	147.89	109.23	183.42	137.36
TRIM39	39.5	43.76	16.37	54.82	25.51	38.42	32.32	37.74	40.44	64.02	28.97	40.33	51.47	40.41	28.92
TTC31	5.64	82.46	65.5	112.44	76.52	93.78	54.12	86.49	120.8	96.33	78.95	83.59	86.63	95.59	86.76
USP39	50.78	81.19	59.36	39.96	62.41	72.3	46.6	40.88	91.25	49.1	82.35	68.39	61.52	84.71	52.05
VPS33B	73.35	41.86	69.59	38.1	25.51	45.86	42.09	53.46	24.89	71.47	38.05	49.69	38.92	45.08	40.49
ZC3H14	118.49	169.35	153.5	114.3	186.15	138.4	133.03	86.49	122.36	173.4	117.57	161.92	109.23	151.55	85.31
ZKSCAN5	5.64	17.13	28.65	10.22	15.74	10.33	19.54	14.15	18.15	23	13.06	21.63	21.34	14.77	11.57
ZNF143	84.64	81.82	100.29	60.4	60.78	106.17	103.72	55.04	62.73	37.91	77.81	64.88	56.5	63.73	49.16
ZNF346	11.28	19.03	30.7	12.08	20.62	14.46	19.54	12.58	28.52	49.1	7.38	28.64	11.3	38.08	1.45
ZNF384	11.28	141.44	163.74	73.41	90.09	98.74	87.19	61.33	311.59	81.42	71	121	86.63	129.01	107
NEG_A	1	1	1	1	3	1	1	1	1	1	2.5	1	1	1	1
NEG_B	1	1	1	1	4	1	1	5	1	2.5	1	1	1	1	1
NEG_C	1.5	3	1	1	2	1	2	1	3	6.5	4.5	1	1	1	1
NEG_D	1	1	1	1	1	1	1	1	1	1	1	1	1	1	1
NEG_E	1.5	1	1	1	1	2.5	1	3	4	3.5	1	1.5	1	1	1
NEG_F	3.5	2	2	1.5	1	1.5	7	1	2	1.5	1	1.5	1	8	2
NEG_G	1	1	2	1.5	1	1	1	1	1	1	1	1	1.5	1	1
NEG_H	2.5	4	3	4.5	1	4.5	5	1	1	1	1	5.5	1	1	2
POS_A	24647.5	19540	20481	16395.5	17708	17997.5	17723	20000	18537	15825.5	17380.5	18070.5	16600.5	13641	16155
POS_B	9169.5	7353	7424	6771.5	7235	7504.5	7056	8281	7500	6516.5	7338.5	7426.5	6860.5	5615	6719
POS_C	2648.5	2052	2076	1838.5	2004	2003.5	2049	2336	2005	1798.5	2046.5	2104.5	1932.5	1548	1955
POS_D	552.5	460	501	350.5	338	352.5	419	461	354	352.5	398.5	422.5	380.5	323	355
POS_E	94.5	89	95	79.5	104	91.5	72	94	87	71.5	77.5	97.5	86.5	53	81
POS_F	53.5	23	29	17.5	50	25.5	26	39	32	35.5	27.5	19.5	30.5	34	22

## Sheet: fold change
Fold change calculated as pooled normal/each tumor. Negative (-) indicates decrease in tumor compared to normal, positive indicates increase in tumor.
Gene Name	05-01-A027a A4 vs. Reference	05-01-A027a A7 vs. Reference	06-08-A246a vs. Reference	07-07-A241a vs. Reference	07-11-A225a vs. Reference	07-11-A226a vs. Reference	07-12-A198a vs. Reference	WD-21000 vs. Reference	WD-21002 vs. Reference	WD-21003 vs. Reference	WD-21004 vs. Reference	WD-21005 vs. Reference	WD-21006 vs. Reference	WD-21007 vs. Reference	WD-21009 vs. Reference
ABL1	-1.9	-1.55	-3.18	-1.29	-1.38	-1.1	-1.05	-1.61	-3.33	-1.97	-1.12	-1.83	1.22	-1.64	1.18
ACVR1B	-2.58	-1.27	-2.76	1.34	1.43	-1.69	-1.54	-1.01	-1.52	1.67	1.58	-1.03	1.07	-1.3	2.4
ACVR1C	1.28	4.64	7.75	-2.18	-2.18	-1.07	2.46	2.07	4.32	2.85	1.99	-1.92	-1.87	1.15	22.42
ACVR2A	-3.36	-3.27	-1.28	-5.08	-1.84	-1.17	-3.01	-5.37	-3.19	-2.25	-1.05	-3.51	1.23	-1.13	-3.74
AKT1	-1.08	1.44	-1.35	2.97	1.56	1.39	1.29	-1.09	-1.06	-1.18	-1.31	1.05	-1.06	1.35	1.27
AKT2	1.16	1.15	-1.6	-1.56	-1.2	1.35	-1.19	-1.83	-1.61	-1.64	-1.38	1.35	1.02	-1.41	-1.24
AKT3	-1.79	-2.93	-1.95	-3.7	-4.82	-1.11	-2.26	-3.13	-4.07	-4.82	1.24	-4.8	-1.11	-2.71	-1.62
ALK	-1.86	-3.58	3.27	-1.06	-1.63	-2.53	-1.14	1.6	-3.29	-5	2.04	-5.18	1.24	-2.06	-1.67
ALKBH2	1.37	3.11	1.52	1.46	-1.3	-3.64	2.94	-1.42	2.53	2.99	3.09	-1.19	1.18	1.18	-1.92
ALKBH3	1.16	1.15	-2.9	2.22	1.61	-1.6	1.17	1.61	1.01	-3.01	1.2	1.58	1.34	1.03	1.33
AMER1	-1.55	-1.24	-3.96	-1.56	-1.47	-1.29	-2.52	-4.58	-1.9	1.11	1.35	-1.02	-1.05	-3.96	-1.64
AMH	1.29	1.01	7.85	2.26	-1.44	1.42	-1.44	1.05	1.09	-1.44	-1.16	1.97	-1.23	1.75	5.4
ANGPT1	-3.13	-1.71	1.25	-3.65	-15.6	-2.42	-2.26	-7.31	-3.5	-3.82	2.73	-17.42	-1.13	-1.71	-12.73
APC	-2.05	-1.77	1.57	-1.64	-1.68	1.1	-1.25	-1.19	-1.68	-1.66	-1.14	-2.43	1.04	-1.52	-1.39
APH1B	2.15	1.35	4.58	-2.27	-16.02	-7.83	-1.18	-16.02	1.77	1.52	3.76	-14.1	2.08	2.12	-5.15
AR	-11.53	-11.11	-14.24	-74	-84.43	1.07	-18.52	-26.72	-25.54	-23.83	-1.46	-160.65	1.36	-63.98	-12.92
ARID1A	1.03	1.11	-1.61	-1.03	1.52	1.01	1.45	1.26	-1.88	1.15	-1.35	-1.14	1.34	-1.08	1.16
ARID1B	-2.03	-1.74	-1.69	-1.55	-1.05	-1.06	-1.08	-1.38	-2.85	1.32	-1.25	-1.39	1.33	-1.25	1.1
ARID2	-1.2	-1.71	1.2	-1.57	-1.22	1.24	-1.57	-1.91	-1.28	-1.55	-1.27	-1.2	1.03	-1.29	-1.14
ARNT2	1.86	1.18	5.44	-2.26	-1.06	-6.59	-1.21	-2.99	-1.07	-1.13	4.1	-1.03	1.6	-10.74	-5.78
ASXL1	-1.02	-1.04	-6.17	-1.36	-1.44	1.09	-1.52	-2.18	-1.38	-1.33	1.02	-1.64	-1.11	1.71	-1.32
ATM	2.6	-1.01	2.7	2.04	-1.44	-7.16	1.95	1.33	-1.16	1.1	2.76	-1.12	2.59	1.8	2.07
ATR	1.42	1.14	1.1	1.1	-1.23	-1.12	-1.21	-1.42	-1.3	-1.05	1.1	-1.13	1.02	2.04	1.65
ATRX	-1.34	-1.19	1.59	-1.47	-1.09	1.11	-1.19	-1.65	-1.54	-1.32	-1.03	-1.46	-1.07	1.37	-1.18
AXIN1	-1.03	1.25	-5.47	-1.04	-1.07	1.26	1.19	1.15	1.29	1.04	-1.09	1.42	-1.16	1.61	-1.4
AXIN2	-5.61	-4.41	-5.08	-3.77	-18.08	-1.75	-2.62	-1.29	-36.47	-5.82	1.14	-4.39	1.54	-9.14	-1.48
B2M	3.05	3.43	-2.41	1.97	5.78	-1.4	1.16	-1.23	2.35	1.67	-1.03	2.69	1.44	1.5	2.49
BAD	-1.49	1.21	-1.4	-1.04	1.03	1.2	-1.07	1.28	1.01	-1.87	-1.36	-1.07	1.13	-2.57	1.48
BAIAP3	12.4	16.61	1.91	-1.09	-5.92	-2.89	-2.05	-2.63	2.66	1.31	3.25	-5.21	-1.13	9.97	1.18
BAMBI	-1.28	-3.69	1.06	-3.28	-5.61	-5.21	2.52	-1.58	3.1	-1.58	4.14	-1.44	1.26	1.77	-10.67
BAP1	1.26	1.49	1.26	-1.65	-1.02	-1.13	-1.02	-1.62	1.28	-2.11	-1.08	-1.19	1.22	2.68	-1.74
BAX	2.69	2.7	-3.18	1.26	1.86	1.14	1.74	-1.06	1.07	1.37	-1.45	1.91	1.27	1.67	1.76
BCL2	-2.05	-2.22	1.21	-9.45	-1.62	-1.04	-2.76	-9.75	-2.33	-2.06	1.05	-30.11	-1.01	-2.4	-4.13
BCL2A1	3.71	2.2	16.11	1.45	7.49	-2.57	2.75	-5.25	5.09	1.88	1.54	4.22	1.67	1.19	-2.25
BCL2L1	2.38	2.38	-2.17	-1.39	1.66	1.24	1.86	1.38	3.51	-1.2	-1.3	2.14	1.05	3.52	1.39
BCOR	-3.77	-2.42	1.92	-2.56	1.1	1.34	-1.28	-1.6	-1.34	-1.13	-1.39	-1.73	1.04	-2.79	-1.23
BDNF	-1.34	-1.82	7.75	-6.48	-5.55	-1.29	-1.65	-1.48	-1.03	-2.04	1.5	-1.38	-1.16	2.2	-3.88
BID	1.42	2.93	5.23	-1.19	1.73	-1.08	1.11	-1.08	-1.69	1.45	1.11	-1.8	-1.02	1.23	3.17
BIRC3	3.13	5.01	1.15	-2.26	3.3	-4.79	-1.25	-6.52	3.53	2.54	1.71	-1.57	2.8	8.58	-3.16
BIRC7	1.21	-1.06	7.37	-1.53	-1.53	1.34	-1.53	-1.53	1.03	2.03	-1.53	-1.35	1.15	1.64	4.57
BMP2	1.35	1.02	-5.17	1.08	-1.2	-1.9	2.47	2.81	1.89	-14.08	-1.13	2.07	2.15	1.1	-1.1
BMP4	-25.52	-3.64	-4.2	-3.24	-37.39	-1.22	-1.09	-3.16	-5.03	-5.08	1.19	-2.88	1.02	-1.8	-2.65
BMP5	-1.1	1.01	-1.27	-9.88	-2.25	-1.16	-3.05	-3.57	-1.95	-1.12	1.71	-1.02	-1.47	1.46	-3.07
BMP6	-1.24	-1.04	1.83	-3.49	-1.27	-2.2	1.22	-6	-4.15	-2.63	2.24	-9.39	-1.01	-3.12	2.33
BMP7	-6.64	-2.28	-1.2	-8.72	4.12	-1.24	1.24	1.55	-1.92	-1.63	1.33	-1.72	-1.07	1.25	-2.18
BMP8A	3.4	-5.1	-1.31	3.02	-1.06	-3.6	2.97	1.12	2.35	2.04	4.13	-2.6	-1.15	-5.87	3.9
BMPR1B	1.42	1.17	2.91	1.76	-1	1.11	-1.19	1.09	-2.29	-4.25	-1.15	-1.47	1.04	-1.71	-1.28
BNIP3	4.87	2.35	1.82	3.56	-1.25	1.79	4.12	3.74	2.76	1.53	-1.57	1.59	-1.14	2.27	-1.57
BRAF	-2.1	-1.94	-1.01	-1.49	-1.33	-1.01	-1.27	1.22	-1.93	-1.76	1.03	-1.64	-1.02	-1.01	1
BRCA1	1.92	2.85	1.48	1.98	1.74	1.02	1.21	1.14	2.21	3.44	1.05	1.63	-1.07	3.2	-1.8
BRCA2	1.27	3.43	-4.03	2.15	1.59	-1.11	1.36	1.02	1.18	4.13	1.39	2.22	-1.25	6.13	-3.25
BRIP1	3.4	2.54	2.4	1.89	1.89	1.1	2	-1.62	1.43	4.88	1.07	1.27	-1.18	4.45	-2.06
C19orf40	1.63	1.13	4.62	-1.05	-1.06	1.28	-2.48	-2.01	1.16	1.37	-1.25	1.26	-1.02	1.03	-1.1
CACNA1C	-6.53	-2.26	-1.08	-6.02	-3.35	1.16	-6.85	-3.77	-3.38	-13.65	-1.29	-4.99	1.11	-6.77	-2.38
CACNA1D	-1.81	-2.32	3.36	-3.1	-3.36	-1.64	-1.63	-1.12	2.81	-1.08	-1.8	-2.96	2.96	-1.34	1.16
CACNA1E	-7.22	-1.86	4.63	-13.42	-3.02	1.53	-3.61	-2.23	-2.13	-1.85	1.16	-13.42	-1.77	-5.34	-5.76
CACNA1G	-7.27	-9.35	-1.2	-13.52	-13.52	1.36	-1.92	-4.5	-1.72	-13.52	1.89	-11.9	-2.57	-5.38	-13.52
CACNA1H	-24.96	-4.01	-8.22	-17.09	-6.65	1.63	-5.35	-4.75	-2.68	-5.26	1.25	-7.42	-2.03	-36.94	-9.95
CACNA2D1	-2.92	-6.37	-1.17	-6.11	-9.68	-1.16	-5.21	-8.17	-6.2	-4.99	1.22	-9.41	-1.05	-1.28	-4.44
CACNA2D2	-2.18	1.32	5.17	-2.18	-2.18	-1.07	-2.18	-2.18	-1.39	-1.05	1.99	1.82	-1.87	1.15	-2.18
CACNA2D3	-40.62	-52.21	-6.69	-75.5	-2.09	2.28	-2.37	-20.09	-48.01	-29.12	-1.46	-75.5	-1.56	-1.94	-32.38
CACNA2D4	-2.79	-3.58	2.18	-5.18	-5.18	-2.53	-5.18	-2.3	-3.29	2.6	2.04	-4.56	1.24	-1.38	-5.18
CACNB2	-2.58	-2.98	1.66	-7.44	-8.49	-2.43	-5.39	-5.73	-1.96	-2.23	1.78	-4.21	1.37	-1.66	-7.56
CACNB3	-1.83	-1.23	-3.78	-4.13	-4.48	-1.1	-4.91	-1.26	-3.39	1.13	1.27	-1.15	-1.16	1.09	-1.22
CACNB4	-6.43	-8.26	-1.06	-11.95	-11.95	-1.17	-9.64	-11.95	-7.6	-5.76	-2.14	-10.52	2.49	-4.76	-5.13
CACNG1	-1.04	1.96	9.45	-12.54	1.06	1.96	-2.02	-1.39	-1.99	-8.06	-1.55	-1.3	-1.26	1.9	-1.61
CACNG4	5.03	7.2	15.69	1.83	-1.2	-3.34	1.03	1.65	-2.17	4.78	3	-6.02	1.11	-1.09	-4.4
CACNG6	2.75	1.56	3.04	1.31	-2.93	-1.82	1	-3.72	-2.36	2.09	3.85	1.68	-2.12	-2.96	-3.72
CALML3	-2.66	-1.55	-6.35	-3.67	2.19	5.14	1.43	-1.77	1.56	-7.28	-3.98	1.29	-1.29	1.14	-1.68
CALML5	-5.65	-6.54	-3.81	-54.42	-21.91	2.62	-16.34	-62.87	-7.51	-5.01	-3.49	-5.4	1.33	-20.91	-21.71
CALML6	-1.51	1.03	4.01	-2.82	-2.82	-1.38	-2.82	-1.25	-1.79	-1.36	3.31	-2.48	-2.41	-1.12	-2.82
CAMK2B	-7.21	-1.54	4.21	-7.41	-7.92	2.34	-2.12	-1.78	-3.2	-3.88	-1.7	-5.06	-1.38	-5.34	-4.31
CAPN2	1.42	1.4	-2.13	1.72	3.76	1.44	1.99	1.55	-1.55	-1.58	-1.11	1.12	-1.3	2.11	2.18
CARD11	1.95	1.74	-1.4	-9.67	-1.13	-3.85	-1.31	-1.9	2.6	-1.38	1.38	1.62	2.78	-1.79	-2.03
CASP10	-15.49	1.31	6.92	-4.08	-2.22	-1.51	-2.21	-10.3	1.32	1	1.48	-3.03	1.02	-1.37	-6.64
CASP12	-2.22	-1.07	13.67	-6.19	-6.19	-3.02	-3	-6.19	-3.94	-2.39	2.91	-6.19	1.04	-2.47	-3.98
CASP3	1.47	2.01	-2.22	-1.14	2.17	-1.7	2.26	-1.19	1.28	1.82	-1.24	1.95	2.12	-1.02	3.42
CASP7	1.5	1.56	-6.74	1.95	3.28	1.4	1.06	1.07	-1.01	1.26	-1.24	1.64	-1.13	1.3	1.59
CASP8	1.7	1.42	2.07	-1.28	1.69	-1.03	-1.22	1.64	1.87	-1.03	-1.24	1.96	1.28	1.58	-1
CASP9	-1.59	2.38	1.09	-2.72	4.3	-1.68	1.64	-2.75	-6.56	1.16	1.02	-9.09	1.64	-4.11	2.11
CBL	1.87	2.29	-1.83	1.95	-1.09	-1.41	-1.05	1.42	1.92	-1.88	1.09	1.22	1.29	5.03	1.16
CBLC	6.04	6.24	-1.46	1.25	4.2	1.87	4.4	2.42	4.02	1.8	-1.39	9.98	-1.34	3.13	3.07
CCNA1	6.85	14.08	17.17	-5.45	-2.33	1.38	-1.43	-1.97	-1.88	-1.3	1.22	2.27	-1.69	1.44	-1.06
CCNA2	3.72	6.13	3.17	6.08	4.08	2.02	1.82	1.94	1.27	4.8	-1.92	3.69	-1.05	2.12	1.21
CCNB1	5.38	5.87	3.97	5.29	3.72	2.25	2.36	2.37	2.53	5.18	-1.84	4.79	-1.22	2.17	-1.18
CCNB3	1.29	1.01	7.85	-1.32	-1.44	1.42	1.44	-1.44	1.09	-1.44	-1.16	-1.27	-1.23	1.75	-1.44
CCND1	-1.17	1.05	3.17	1.78	1.75	1.96	-2.74	1.18	-2.06	-2.3	1.03	-1.63	-2.01	-2.45	1.34
CCND2	-1.69	-3.86	-8.24	1.99	2.52	-1.62	7.04	-1.72	1.23	-1.45	1.21	1.98	1.34	-8.55	-1.41
CCND3	1.15	1.92	-5.93	-1.84	1.24	1.07	-1.54	-1.9	-1.42	1.19	-1.11	-1.87	1.04	-1.01	1.13
CCNE1	3.72	4.01	-2.23	1.14	1.79	-1.54	2.67	1.55	4.49	1.73	1.21	4.48	1.28	1.15	-2.95
CCNE2	1.32	2.64	1.6	2.93	1.85	1.08	-1.01	1.1	-3.14	2.75	-1.2	1.22	1.11	1.58	-3.53
CCNO	1.29	1.01	7.85	-1.44	-1.44	1.42	-1.44	-1.44	1.09	-1.44	-1.16	-1.27	-1.23	1.75	-1.44
CCR7	3.04	2.22	2.17	-5.2	1.22	-2.54	1.35	-5.2	6.35	1.89	-2.79	1.2	7.08	1.69	-5.2
CD14	2.24	3.69	-1.02	-1.1	7.29	-1.27	-1.16	-1.43	1.61	-1.12	-1.49	1.26	1.89	-1.33	3.39
CD19	2.84	1.51	5.47	-13.4	1.42	-6.55	3.42	-13.4	4.46	1.51	3.85	-7.87	1.7	2.34	-13.4
CD40	1.09	1.73	1.22	-2.85	2.13	-1.13	-2.46	-9.25	-1.15	-1.83	1.21	-2.94	-1.07	-6.65	1.64
CDC14A	-1.41	-7.08	1.88	-3.77	-1.41	1.28	-1.46	-2.72	-1.25	-1.57	-1.1	-2.09	-1.17	-3.13	-2.44
CDC14B	1.06	-1.24	5.83	-1.22	-3.77	-3.5	1.14	-1.32	1.54	1.42	2.86	-12.62	1.22	-1.06	-1.21
CDC25A	4.84	5.93	1.25	2.22	1.83	-4.41	3.16	-1.72	4.18	4.19	2.96	1.2	1.49	9.32	-9.03
CDC25B	3.13	2.95	-1.45	3.97	5.93	1.47	2.65	5.76	1.62	3.5	-1.51	1.89	1.03	4.41	1.3
CDC25C	2.9	3	1.3	2	1.98	-4.23	-1.1	-1.05	1.27	5.74	2.51	-1.17	1.69	-1.38	-2.79
CDC6	3.95	5.85	6.35	4.08	2.24	-1.77	2.38	1.21	2.85	4.57	1.13	2.57	1.57	2.91	-2.07
CDC7	2.2	3.29	1.61	3.4	2.29	-5.15	3.41	2.14	1.94	9.15	2.65	2.42	1.94	5.36	1.11
CDH1	2.57	2.31	-19.92	-1.09	2.09	1.41	3.33	3.97	1.76	1.43	-2.73	1.78	1.94	1.93	1.42
CDK2	1.24	1.72	-1.2	1.33	-1.6	-1.01	-1.33	-2.74	1.02	1.06	-1.06	1.02	1.06	2.66	-1.38
CDK4	1.96	2.51	1.76	2.65	2.06	-1.15	1.77	1.02	1.26	2.89	-1.34	2.56	1.54	2.04	2.15
CDK6	4.4	4.86	2.19	2.25	2.65	1.1	1.2	3.03	1.41	1.06	-1.14	1.71	1.04	3.21	2.27
CDKN1A	3.44	2.94	1.71	1.13	1.72	2.09	3.53	3.84	1.94	-2.55	-3.24	2.54	1.55	2.46	1.72
CDKN1B	1.13	1.19	1.05	-4.19	-1.21	1.1	-1.26	-2.75	1.31	1.5	-1.37	1.08	1.24	1.23	-1.65
CDKN1C	-1.24	-1.18	-7.58	-1.97	-2.81	-2.09	-1.75	1.28	-1.7	-2.12	1.26	-2.28	1.65	-3.1	1.11
CDKN2A	37.46	29.61	7.22	18.06	3.25	1.31	1.32	13.47	3.02	34.17	1.19	5.45	-1.56	37.76	2.49
CDKN2B	5.16	5.53	2.62	1.55	1.59	1.3	1.43	5.78	4.7	1.34	-1.72	4.18	1.32	4.62	9.29
CDKN2C	1.14	3.31	-3.83	2.12	1.12	-1.92	-1.52	-1.92	-2.5	-1.81	1.14	-2.06	1.69	5.95	-2.53
CDKN2D	-1.93	-2.06	1.64	-3.59	-2.61	1.01	-3.1	1.13	-1.29	-1.14	1.21	-1.68	-1.22	1.82	-1.52
CEBPA	-1.16	-1.5	-15.16	-3.66	1.08	-1.23	1.34	-2.47	-1.38	1.37	-2.17	2.12	2.66	-1.25	-2.39
CEBPE	-6.67	-4.61	1.69	-3.07	-6.67	-3.26	-5.38	-6.67	-1.41	1.32	1.96	-5.87	1.67	2.45	-4.29
CHAD	-1.23	-1.18	11.53	-2.1	-3.42	-1.67	1.81	-3.42	-2.18	1.67	4.9	-3.01	-2.93	1.1	1.13
CHEK1	2.69	2.46	1.69	3.43	1.47	1.23	1.56	1.1	1.63	1.67	-1.05	1.58	-1.17	4.94	-2.08
CHEK2	-1.35	1.37	2.55	-2.59	-1.09	1.45	-1.54	-1.41	-1.64	-1.28	-1.59	-1.04	1.09	2.08	-2.39
CHUK	1.89	2.34	-2.64	1.09	-1.08	-1.34	1.07	-1.14	1.31	1.21	1.02	1.61	1.3	1.49	1.11
CIC	1.24	1.47	-2.28	-2.55	-2.33	1.2	-2.03	-4.12	-1.56	-2.67	-1.19	-1.23	-1.01	1.48	-1.57
CLCF1	1.94	1.01	7.85	-1.44	8.38	1.42	19.82	3.14	5.47	3.97	-1.16	-1.27	-1.23	1.75	2.16
CNTFR	-20.99	-1.59	3.33	-2.66	-30.76	-1.27	-4.5	-12.98	-24.81	-4.18	1.19	-9.81	1.06	1.06	-8.37
COL11A1	5.3	1.9	14.44	10.86	-6.01	-2.48	-1.76	5.38	2.89	1.91	-1.07	2.72	2.65	-2.43	9.89
COL11A2	1.29	1.01	7.85	-1.44	-1.44	1.42	-1.44	-1.44	1.09	-1.44	-1.16	-1.27	-1.23	1.75	-1.44
COL1A1	1.99	3.32	-14.21	5.26	-1.23	-1.78	1.69	4.56	2.54	1.34	-2.2	2.38	3.92	-1.11	11.49
COL1A2	-1.72	-1.01	-116.6	1.26	-2.97	-1.55	-1.54	1.62	-1.23	-1.29	-1.29	-1.39	2.01	-3.14	3.42
COL24A1	-3.07	-2.12	3.67	-1.89	-1.21	-1.5	1.48	2.69	-1.95	-3.07	2.63	-2.7	-1.75	-1.22	1.52
COL27A1	2.71	2	2.16	2.08	-2.66	-1.11	1.17	1.54	1.15	1.35	1	2.01	1.11	2.75	1.59
COL2A1	1.53	1.28	1.43	1.03	-1.39	-3.86	2.87	2.95	-1.68	1.57	2.75	1.8	1.4	2.06	2.46
COL3A1	1.67	1.76	-36.23	2.6	-1.75	-3.21	1.58	2.29	1.64	-1.02	-1.13	1.11	3.63	-2.13	8.7
COL4A3	-1.39	-1.12	1.75	-6.45	-6.45	-3.15	-6.45	-6.45	-2.05	-2.07	1.83	-5.68	1.72	-2.57	-6.45
COL4A4	-1.47	-1.18	5.78	-6.83	-6.83	-3.34	1.15	-1.52	1.84	-1.46	3	-6.02	1.11	2.39	3.53
COL4A5	-2.6	-4.17	-13.9	1.17	-3.99	1.08	1.47	1.49	-6.23	-1.34	1.18	-2.49	-1.28	-1.19	2.02
COL4A6	-1.64	-2.4	-3.39	1.15	-38.2	-1.04	1.35	1.12	-3.04	-4.61	1.94	-2.69	-1.87	-1.13	-1.37
COL5A1	1.59	1.41	1.4	4.03	-1.56	-1.4	1.41	4.69	-4.28	1.15	-1.09	-1.22	1.53	-1.53	6.91
COL5A2	1.37	1.39	-1.68	2.62	-1.1	-1.55	1.41	2.67	-1.21	1.01	-1.72	1.19	2.66	-2.52	6.36
COL6A6	-5.02	-1.61	1.21	-9.34	-9.34	-4.56	-9.34	-9.34	-5.94	-3.6	-1	-8.22	4.57	-3.72	-9.34
COMP	-1.48	-3.99	-7.67	2.4	-3.41	-1.18	1.81	-1.29	-18.36	-1.34	2.26	-21.78	-1.92	-4.06	-12.38
CREB3L1	-1.37	1.35	-2.03	2.1	1.83	-2.1	1.26	1.9	-3.64	-1.38	1.18	-4.03	1.79	-2.49	3.84
CREB3L3	-2.37	-1.64	4.75	-2.37	-2.37	-1.16	-2.37	-2.37	-1.51	-2.37	2.36	2.63	-2.03	1.06	-2.37
CREB3L4	-1.31	1.11	7.73	-1.77	1.15	-1.49	-3.4	-8.09	-1.06	1.25	1.6	-4.59	-1.08	-1.12	-2.14
CREB5	-1.48	-1.56	7.3	2.12	-1.56	1.31	-1.61	-1.56	-1.89	1.33	-1.12	-1.58	-1.16	1.58	-2.69
CREBBP	-2.64	1.43	4.92	-6.34	-2.71	-1.05	-17.2	-1.76	1.01	-1.28	1.63	-2.75	-1.55	-1.96	-5.53
CRLF2	1.29	1.01	7.85	-1.44	-1.44	1.42	-1.44	-1.44	1.09	-1.44	-1.16	-1.27	-1.23	1.75	-1.44
CSF1R	4.16	5.47	3.88	1.49	2.62	-1.42	-2.91	1.03	-1.85	2.32	2.35	-1.71	-1.66	-1.16	2.94
CSF2	1.05	4.89	2.55	1.1	-3.49	-2.16	-3.58	-4.43	-2.82	-1.07	1.82	1.15	1.19	3.68	-1.43
CSF3	1.29	2.01	7.85	-1.44	-1.44	1.42	1.44	2.09	1.09	-1.44	-1.16	-1.27	-1.23	1.75	-1.44
CSF3R	1.1	-1.09	6.7	-2.92	-1.33	1.03	-1.1	-2.92	3.42	-1.86	-1.12	1.36	1.08	-1.17	-1.41
CTNNB1	1.74	1.45	-2.39	-1.1	1.75	-1.06	1.95	1.39	-1.67	-1.11	-1.3	-1.06	1.38	1.02	1.4
CUL1	1.32	-1.25	1.71	1.41	2.21	-1.01	1.54	2.16	1.03	-1.15	-1.27	1.4	1.28	-1.16	1.29
CXXC4	-8.31	-1.07	4.75	-3.16	-3.04	1.19	-1.97	-6.85	-3.27	-4.97	1.17	-5.44	-1.39	1.06	-3.31
CYLD	1.33	1.31	-2.71	-2.04	1.06	-1.3	-1.5	1.03	1.4	-1.43	-1.07	-1.03	1.39	1.69	-1.06
DAXX	-1.02	-1.07	2.19	1.04	1.57	1.2	1.45	1.05	-1.46	1.36	-1.25	1.07	1.04	2.32	1.14
DDB2	-1.24	1.03	-13.57	1.06	-1.19	-1.04	-1.1	-1.54	-1.68	-1.56	1.07	-1.29	-1.03	1.71	1.06
DDIT3	1.23	1.25	1.79	1.07	1.04	1.14	-1.93	-1.24	-1.24	-1.4	1.13	3.35	-1.29	2.84	1.04
DDIT4	14.8	14.18	2	2.73	1	-1.74	4.06	5.63	4.79	8.87	-1.11	13.31	1.92	3.64	5.06
DKK1	13.8	24.14	-1.25	4.68	-1.11	-3.45	2.63	1.7	2.67	7.48	2.2	2.81	1.57	-1.13	5.06
DKK2	-6.81	-1.01	6.83	-8.75	-14.97	-1.03	-9.19	-2.53	-1.51	-3.33	1.01	-2.57	1.02	-1.68	-12.22
DKK4	-1.53	-2.05	2.2	-8.86	-10.11	-1.88	-10.35	-38.48	-2.22	-5.3	-1.77	-3.57	3.33	2.38	-6.19
DLL1	-1.91	-1.36	-4.87	1.11	-3.33	1.23	-1.37	-1.74	-8.74	-5.89	1.14	-2.06	-1.4	-1.02	-1.04
DLL3	1.97	2.77	1.14	-1.07	-3.9	-4.84	-7.99	-1.88	2.54	1.1	2.82	-1.58	1.71	2.92	-3.18
DLL4	-1.61	-1.73	-3.32	-1.86	-5.36	-1.22	1	-1.56	1.34	-2.19	1.01	-1.29	1.2	-1.19	-1.09
DNMT1	1.48	1.9	1.21	1.79	1.61	1.23	1.74	1.49	1.54	2.91	-1.54	1.61	1.25	3.92	1.19
DNMT3A	-1.76	-1.11	1.06	-2.13	-2.68	-1.26	-1.06	-1.5	-1.45	2.39	1.02	-2.56	1.24	-1.72	-1.21
DTX1	-1.22	-2.04	8.03	-1.94	-3.32	-1.8	-1.32	-1.51	-1.88	1.05	1.98	-5.2	-1.1	1.28	-2.37
DTX3	-7.97	-2.56	-3.28	-1.34	-8.34	-1.13	-6.9	-4.48	-3.93	-1.79	-1.05	-7.25	1.18	-14.76	-1.54
DTX4	1.03	1.82	3.2	-2.02	3.16	-1.8	-1.61	-1.86	-1.72	1.43	1.58	-1.93	1.14	1.21	1.9
DUSP10	2.59	4.32	2.52	2	2.81	-1.18	1.21	1.5	1.14	1.51	-1.51	5.17	1.79	3.93	6.3
DUSP2	2.51	4.02	-1.08	-1.07	-1.38	-5.97	2.13	-12.21	-1.11	2.84	-1.03	-1.65	6.17	6.06	-1.75
DUSP4	2.76	1.05	1.71	4.81	3.81	-4.02	6.15	-1.1	1.72	1.32	2.91	1.41	1.38	1.45	3.68
DUSP5	2.03	1.71	-1.3	-3.05	-1.77	2.5	2.12	-5.04	2.41	-2.84	-2.12	1.94	-1.18	1.67	-1.4
DUSP6	-1.04	-2.13	-1.36	3.71	3.94	1.35	2.67	4.41	2.16	1.14	-1.1	1.32	-1.23	4.41	4.01
DUSP8	1.32	-1.74	3.55	-2.32	-1.4	-3.69	1.08	-2.36	1.04	1.63	2.41	-3.13	1.53	1.29	-1.34
E2F1	-1.09	3.71	-2.7	2.32	2.21	2.96	2.15	-1.26	2.17	5.28	1.76	1.9	-5.2	3.88	-6.52
E2F5	1.41	2.67	2.21	-1.32	2.03	-2.18	2.52	-2.97	1.76	2.61	1.71	1.11	1.28	1.2	1.83
EFNA1	1.38	1.71	2.24	1.51	1.56	1.14	-1.33	-1.11	-1.43	-1.13	-1.14	1.89	-1.01	1.69	2.18
EFNA2	-1.34	2.89	47.41	1.09	-2.5	-1.22	1.49	-1.11	2.52	1.45	1.74	-2.5	-1.43	1.51	-2.5
EFNA3	1.03	1.33	2.27	-2.19	1.54	-1.16	1.62	1.37	-1	-1.52	-1.17	1.61	1.36	-1.43	1.42
EFNA5	-2.91	-3.37	1.62	-4.08	-1.13	1.09	1.48	1.02	-5.16	-2.13	-1.86	-1.38	1.71	-1.76	2.46
EGF	-1.3	1.44	4.67	-1.24	-6.04	-2.95	-6.04	-2.68	1.3	1.12	2.78	-5.32	1.06	-2.41	1.16
EGFR	1.13	1.95	-2.02	1.68	1.31	1.06	-1.01	2.3	-1.48	17.66	-1.06	-1.19	-1	2.15	1.12
EIF4EBP1	2.8	3.59	-9.7	4.99	3.85	1.57	4.78	7.8	4.28	3.07	-1.49	13.87	-1.05	2.78	2.6
ENDOG	-1.18	1.2	-2.78	1.72	2.44	2.44	1.41	2.35	-1.3	-1.04	-1.54	2.04	-1.58	1.04	2.21
EP300	-1.33	-1.36	-2.19	-1.45	1.39	1.05	1.13	1.23	-1.95	-1.04	-1.12	-1.32	1.07	1.05	1.31
EPHA2	1.76	2.95	-2.05	-2.23	2.19	2.68	2.62	1.46	1.42	-2.44	-2.85	1.96	1.06	3.98	1.02
EPO	1.34	1.19	2.32	-1.28	-4.87	-2.38	-3.93	-4.87	2.58	2.24	3.96	-4.28	-1.67	2.32	-2.09
EPOR	-2.83	-1.97	4.13	-5.25	-4.49	1.56	-4.87	-2.84	-1.67	-3	-1.04	-4.01	-1.5	-1.18	-4.4
ERBB2	-2.19	-1.19	-1.27	-2.92	1.5	1.4	1.06	1.03	1.26	1.64	-1.44	1.19	1.03	-2.17	1.14
ERCC2	2.26	3.36	3.48	1.08	-1.4	1.41	-1.17	-1.6	1.25	-1.16	-1.34	1.3	-1.05	1.41	1.38
ERCC6	-1.14	-1.13	-1.59	-1.31	-1.12	-1.17	-1.1	1.08	-1.9	-1.38	1.34	-1.34	-1.15	-2.12	1.07
ETS2	1.24	1.3	-2.89	-1.25	1.72	1.08	2.58	1.44	-1.18	-2.96	-1.29	1.18	1.19	1.75	-1.46
ETV1	3.14	1.76	8.32	-1.18	-2.27	-5.63	-1.33	1.24	-1.83	-1.11	3.83	-4.06	1.47	1.2	2.7
ETV4	8.25	7.7	2	12.53	11.72	-1.38	12.47	20.56	17.88	19.34	3.31	14.73	-2.41	6.69	12.15
ETV7	2.14	2.7	-1.81	-2.09	8.4	-1.99	-4.48	-9.04	4.09	2.26	2.1	3.15	-1.06	1.29	1.79
EYA1	-2.85	-27.47	-3.52	-39.72	-39.72	-1.02	-32.05	-39.72	-25.26	-2.74	2.39	-34.97	-2.34	-15.82	-39.72
EZH2	2.07	1.64	1.78	1.23	2.06	1.31	1.22	-1.31	1.19	2.31	-1.07	1.43	-1.22	1.64	-1.7
FANCA	4.63	5.27	1.37	2.77	2.39	2.49	2.26	1.92	1.53	8.06	-2.65	1.86	1.07	5.34	-3.53
FANCB	6.98	7.92	2.29	6.28	1.54	-2.41	3.6	1.98	4.47	5.68	2.9	3.8	-1.2	11.46	-4.93
FANCC	1.93	1.23	-2.6	1.88	-1.25	-1.1	1.39	-1.09	1.23	1.85	1.29	-1.15	-1.17	4.15	-1.08
FANCE	-1.64	1.83	-2.8	-2.18	-1.02	1.34	1.21	1.22	-1.08	2.22	-1.17	1.52	-1.14	4.32	1.07
FANCF	-1.5	-1.29	4.38	-1.26	1.12	1.01	-1.35	-1.15	-1.25	-1.03	1.17	-1.92	-1.18	1.43	1.06
FANCG	1.52	1.67	-2.99	-1.55	1.05	1.28	1.07	-1.25	2.66	1.55	1.05	1.13	-1.34	1.68	-1.28
FANCL	1.21	-1.07	-5.11	-1.66	1.59	1.04	1.06	-1.86	-1.12	2.41	-1.06	-1.3	1.02	2.39	-1.24
FAS	-2.67	-2.1	-7.26	-2.4	1.45	1.02	1.03	-2.54	-10.42	-1.32	-1.15	-3.52	1.12	-3.11	-1.37
FASLG	1.21	-1.02	3.54	-2.12	-1.17	1.78	-2.95	-2.12	-2.2	-1.6	1.05	-2.43	-1.87	-1.1	-2.42
FBXW7	-1.43	-1.35	1.01	-2.41	-1.3	1.29	-1.17	-1.67	-3.14	-3.05	-1.45	-1.82	1.12	-1.31	-1.93
FEN1	1.55	2.13	1.24	3.54	2.45	1.16	2.3	1.42	1.63	3.47	-1.46	2.09	1.27	1.77	-1.32
FGF1	3.08	1.46	1.62	1.02	-6.95	-3.39	-1.87	2.49	2.49	1.72	3.67	-2.45	-1.08	-5.53	6.04
FGF10	-2.47	-3.85	3.91	-7.98	-12.29	1.73	-10.49	-5.19	-8.26	-4.18	1.1	-6.24	-1.91	-1.35	-25.08
FGF11	1.99	1.54	-1.24	-1.1	-6.74	1.3	3.55	-4.88	-3.5	-3.3	-1.28	1.81	-1.02	-1	-7.62
FGF12	-1.51	-1.95	2	-1.3	-2.82	-1.38	-2.27	-2.82	-1.79	2.58	3.31	-2.48	-2.41	-1.12	-2.82
FGF13	-8.53	-1.22	7.47	-5.84	-4.17	-1.55	-3.49	-4.22	-2.02	-1.53	1.14	-15.86	1.36	-4.21	-2.55
FGF14	-8.35	-5.37	6.18	-5.72	-1.63	1.05	-2.51	-1.88	-2.47	-1.2	1.48	-3.04	-1.56	-1.77	-3.33
FGF16	-1.13	-1.35	13.58	-6.31	-7.2	1.64	-2.55	-4.56	-1.25	-2.03	-1.47	-1.27	-1.12	-5.46	-8.82
FGF17	1.13	-1.14	6.85	-1.65	-1.65	1.24	-1.65	-1.65	-1.05	-1.65	1.13	-1.45	-1.41	1.53	1.42
FGF18	1.36	1.06	8.27	-1.37	-1.37	1.5	-1.37	-1.37	1.15	-1.37	-1.1	-1.2	-1.37	1.84	-1.37
FGF19	1.29	1.01	7.85	-1.44	-1.44	1.42	-1.44	-1.44	1.09	-1.44	-1.16	-1.27	-1.23	1.75	-1.44
FGF2	-66.05	-2.54	-2.34	-10.14	-6.51	-1.2	-5.16	-9.76	-10.5	-5.1	1.55	-66.05	-1.3	1.39	-6.07
FGF20	-2.06	1.89	13.29	-2.35	1.99	-1.87	-3.82	1.97	-2.43	-1.23	-1.23	-2.24	2.29	-1.01	1.83
FGF21	-1.72	-1.56	6.45	-8.32	-1.71	1.28	-9.37	-9.02	-1.08	-2.09	1.44	-3.18	-1.85	1.44	-4.98
FGF22	-3.93	-1.8	4.64	-16.81	-4.79	-1.78	-2.32	-2.43	1.81	-2.07	2.42	-1.19	-1.36	1.31	-18.24
FGF23	1.13	-1.2	12.66	-9.58	-4.92	-1.9	-1.99	-15.59	1.11	1.73	2.03	-1.45	-1.07	2.5	-3.34
FGF3	-1.81	-2.32	3.36	-3.36	-3.36	-1.64	-3.36	-1.49	-2.14	1.54	3.14	-2.96	-1.92	4.86	-3.36
FGF4	1.2	2.92	10.57	-6.94	1.28	2.95	-6.94	1.52	2.04	-1.91	-2.23	1.23	-1.32	1.27	-2.23
FGF5	1.29	1.01	7.85	-1.44	-1.44	1.42	-1.44	-1.44	1.09	1.8	-1.16	-1.27	-1.23	1.75	-1.44
FGF6	1.29	1.01	7.85	-1.44	-1.44	1.42	-1.16	-1.44	1.09	-1.44	-1.16	-1.27	-1.23	1.75	-1.44
FGF7	-2.64	-55.95	-1.59	-37.27	-10.63	-1.58	-3.69	-5.98	-17.15	-2.84	1.04	-47.48	1.52	-32.22	-4.73
FGF8	1.39	1.08	8.44	-1.34	-1.34	1.53	-1.34	-1.34	1.18	-1.34	-1.34	-1.18	-1.14	1.88	-1.34
FGF9	-4.16	1.31	8.03	-1.19	-7.73	-3.78	-7.73	-3.43	-1.64	-1.24	1.85	-6.8	2.04	1.79	-7.73
FGFR1	-2.17	-2.09	-6.79	-3.03	-6.72	-1.28	-1.69	-2.07	-3.32	-2.29	1.24	-3.02	1.03	-13.09	-1.53
FGFR2	-2.21	-2.02	1.05	-3.01	-1.86	-1.06	-2.78	-4.93	-3.21	-3.45	-1.02	-3.15	1.08	-3.24	-1.28
FGFR3	-11.81	-6.92	-29.16	-2.78	-1.03	1.18	-1.13	-1.23	-3.3	-4.56	1.04	-2.28	-1.24	-8.14	-2.03
FGFR4	-1.44	1.95	1.69	1.63	-6.67	-3.26	-3.23	-6.67	3.07	1.4	1.77	-1.3	1.84	-2.66	-6.67
FIGF	-2.16	1.08	2.81	-4.01	-4.01	-1.96	-4.01	-4.01	-1.28	1.29	4.49	-3.53	-2.29	-1.6	-4.01
FLNA	-1.47	-1.95	-1.9	1.26	-1.75	-1.72	1.36	-1.14	-4.3	-1.41	1.32	-2.12	1.31	-2.24	-1.55
FLNC	-2.89	-2.96	1.9	-14.2	-115.63	-1.38	-4.44	-2.61	-2.37	-6.03	1.85	-1.42	-1.35	-30.7	-8.75
FLT1	-1.62	-1.32	-1.4	-1.17	-1.27	-1.23	2.63	1.39	-1.99	-1.6	-1.09	-1.22	1.35	-4.5	1.3
FLT3	-5.74	-3.97	1.96	-5.74	-1.13	-2.81	-1.99	-5.74	1.92	-1.58	1.84	-5.06	1.53	-2.29	-1.48
FN1	3.8	1.87	-12.45	5.45	1.42	-2.94	3.08	3.98	-2.85	1.09	1.29	-1.16	2.28	-15.26	8.96
FOS	-8.14	-19.55	-25.94	-9.35	-4.47	1.4	-1.38	-5.48	-4.31	-3.03	-1.49	-6.25	1.07	-3.8	-4.47
FOSL1	1.67	2.35	2.45	3.05	-2.63	1.76	2.77	2.43	1.74	-3.41	-1.84	-1.22	1.04	1.46	-6.67
FOXL2	1.31	-1.1	9.71	-1.96	1.29	2.88	-1.41	-1.42	1.23	-1.23	1.26	3.47	-3.64	4.52	1.34
FOXO4	-1.98	-3.99	-2.19	-2.96	-1.18	-1.01	-2.26	-2.31	-2.3	-1.44	-1.06	-2.15	1.07	-1.3	-1.04
FST	58.91	54.36	1.72	9.1	2.01	-2.31	9.23	3.05	6.64	3.37	1.18	7.77	1.96	11.45	3.06
FUBP1	1.09	1.5	1.73	1.09	1.28	1.21	-1.02	-1.1	-1.67	1.19	-1.18	1.21	-1.03	1.13	1.31
FUT8	1.93	1.49	-3.96	1.87	1.75	-2.18	2.36	-2.7	-1.09	1.87	1.29	-2.38	1.69	-2.09	1.3
FZD10	-6.52	-8.38	-1.07	1.3	9.32	-2.96	1.12	1.3	-3.85	-1.95	1.08	2.39	2.75	-4.83	4.94
FZD2	1.82	1.32	1.47	1.55	-1.73	-3.75	-1.43	-5.11	1.23	1.62	1.7	-1.23	2.21	-3.06	1.21
FZD3	1.04	-1.07	3.64	-1.33	-1.97	-2.08	-1.28	-3.58	1.78	1.04	1.96	-1.17	1.06	-1.31	-1.08
FZD7	-1.14	1.59	-9.51	-2.2	-8.06	-1.07	-3.21	-12.98	-11.37	3.17	1.48	-7	-1.38	-1.61	-1.45
FZD8	1.27	-1.39	1.4	-1.35	-1.59	1.02	-1.15	-3.57	-5.12	-1.19	2.7	1.06	-2.75	-1.28	-2.59
FZD9	-1.37	1.71	4.45	-1.17	-2.54	-1.24	-1.23	-2.54	-1.61	1.84	2.69	-2.54	-2.17	-2.02	-2.54
GADD45A	4.15	2.7	-2.19	-1.07	-1.79	1.32	1.17	1.06	1.4	-1.83	-1.88	1.57	1.42	1.98	1.04
GADD45B	-2.79	-2.31	-1.24	-3.4	-5.89	1.56	-1.57	-2.75	1.16	-5.72	-3.24	1.18	2.07	-1.7	-1.48
GADD45G	-2.56	-1.44	-1.48	-16.66	-16.66	-1.02	-16.66	-3.69	-1.32	-4.02	1.38	-3.26	-1.36	-4.42	-3.57
GAS1	1.16	1.45	-4.32	1.81	-5.92	-3.97	-1.66	1.28	1.64	-1.36	-1.38	1.36	5.47	2.39	1.75
GATA1	-1.05	1.48	14.45	-1.95	-1.54	1.05	-1.95	1.93	-1.24	-1.95	1.59	-1.95	-1.67	1.29	2.39
GATA2	-2.06	-2.44	1.1	-3.98	-5.86	1.32	-2.66	-5.24	-2.24	-6.79	-1.18	-3.37	-1.11	-1.37	-3.44
GATA3	-1.14	-2.19	3.56	-3.17	-3.17	-1.55	-3.17	-3.17	-2.01	2.13	4.9	-2.79	-3.17	-2.52	-2.04
GDF6	-1.58	-7.09	1.65	-1.89	-10.25	-5.01	-10.25	-10.25	1.07	1.31	4.18	-9.03	1.2	-2.72	-10.25
GHR	-3.18	-5.61	-2.88	-3.74	-2.44	-1.76	-1.75	-2.06	-5.16	-2.61	1.05	-28.58	1.67	1.59	-2.2
GLI1	-4.16	1.68	5.11	-1.58	-7.73	-3.78	-7.73	-1.14	1.22	1.34	2.17	1.25	1.74	-2.05	-7.73
GLI3	-1.64	1.53	1.57	1.74	1.63	1.07	1.47	2.72	-5.72	-1.59	-1.18	-1.14	1.1	1.58	2.27
GNA11	-3.48	-1.87	-1.03	-1.74	-1.11	1.33	-1.9	-1.39	-1.68	-2.38	1.04	-1.45	-1.38	1.13	-1.19
GNAQ	1	-1.08	-1.33	1.05	1.34	1.17	1.06	1.07	-1.43	-1.94	-1.12	-1.26	-1.05	-1.66	1.89
GNAS	-1.34	1.04	-2.93	1.24	-1.13	1.04	-1.32	-1.55	-1.85	-1.55	1.01	1.02	-1.05	-1.54	1.16
GNG12	-1.11	-1.06	-2.43	-1.02	1.48	-1.1	1.59	2.26	-1.23	-1.4	-1.38	1.3	1.52	1.97	1.47
GNG4	-1.37	2.28	11.11	4.92	22.24	-1.24	-1.23	5.33	-1.61	1.02	2.69	4.25	-2.17	6.43	2.76
GNG7	-5.56	-3.84	2.03	-2.56	-5.56	-2.72	-5.56	-5.56	1.13	1.68	3.69	-4.89	-1.36	1.58	-5.56
GNGT1	-1.44	-1.86	2.1	-1.24	-2.68	-1.31	-2.68	-2.68	-1.71	1.55	3.01	-2.36	-2.3	1.4	1.45
GPC4	2.26	1.72	3.88	2.61	2.03	1.22	-2.3	-2.42	-2.31	1.14	1.22	-1.1	-1.49	1.09	2.07
GRB2	1.93	1.6	-2.66	1.17	1.81	-1.15	1.53	1.32	1.93	1.43	-1.21	1.68	1.39	1.08	1.52
GRIA3	-4.27	-1.55	-3.05	-3.52	-10.16	1.19	-2.35	-1.01	-2.73	-3.01	1.07	-6.05	-1.28	-2.42	-1.54
GRIN1	1.04	-1.86	4.2	-2.68	-2.68	-1.31	-2.17	-2.68	3.52	1.74	3.01	-2.36	-2.3	-1.07	-2.68
GRIN2A	1.22	1.59	2.24	-20.11	-3.97	1.63	-11.32	-3.63	1.06	-3.01	1.04	-2.31	-1.7	1.57	-14.04
GRIN2B	1.29	1.01	7.85	-1.44	-1.44	1.42	-1.44	-1.44	1.09	-1.44	-1.16	-1.27	-1.23	1.75	-1.44
GSK3B	1.72	1.52	-5.64	1.31	1.34	-1.17	1.72	1.19	-1.79	1.16	-1.08	-1.15	1.26	1.96	2.02
GTF2H3	1.23	1.37	1.24	1.74	1.78	1.02	2.24	1.17	-1.05	1.68	-1.44	1.37	1.41	-1.05	1.4
GZMB	4.46	1.75	1.77	-1.17	10.67	-2.72	1.32	-9.88	3.6	2	1.7	3.13	1.6	4.11	-1.51
H2AFX	2.68	3.08	1.62	2.83	4.11	2.07	1.92	1.14	1.83	2.57	-1.94	2.45	-1.07	1.34	-1.31
H3F3A	-1.11	1.16	1.09	-1.12	1.52	1.19	1.06	-1.47	-1.23	1.08	-1.41	1.13	1.18	1.74	1.43
H3F3C	-1.01	-1.48	-3.3	1.13	1.32	-1.03	2.52	1.39	1.29	2.29	-1.61	1.75	1.67	1.01	1.5
HDAC1	2.18	3.06	-1.27	1.59	2.42	1.15	2.06	2.23	1.02	1.27	-1.49	1.54	1.29	1.44	1.91
HDAC10	-1.45	1.23	2.35	-2.79	-1.56	1.4	-1.89	-2.02	-1.31	-2.02	-1.16	-1.1	-1.21	1.13	-1.19
HDAC11	-1.27	1.02	-1.29	-1.77	1.36	-1.04	-1.45	1.55	-1.8	-2.28	1.7	1.11	-1.64	1.9	-1.34
HDAC2	-1.03	1.16	1.45	1.7	2.13	-1.06	1.94	1.24	-1.14	4.28	-1.39	1.46	1.47	1.72	2.89
HDAC4	-3.39	-18.52	1.16	-1.15	1.08	-1.09	1.18	1.04	-3.1	-1.24	1.26	-1.65	-1.16	-1.47	-2.15
HDAC5	-1.67	1.01	-1.45	-3.79	-4.24	1.02	-2.36	-2.17	-1.21	-1.86	1.02	-1.37	-1.04	-1.05	-1.12
HDAC6	-3.15	-1.19	-5.7	-2.09	-1.16	1.1	-1.53	-1.76	-2.12	-1.58	-1.12	-2.1	1.01	-1.18	-1.43
HELLS	5.49	5.01	1.84	2.74	1.93	1.52	2.1	-1.17	1.16	5.52	-1.64	2.56	1.08	3.25	-1.6
HES1	-1.79	-1.7	-1.7	-1.9	-1.48	1.35	-1.39	1.17	1	-1.42	-1.46	1.27	1.08	-1.59	1.56
HES5	-1.89	-1.05	1.52	-12.28	-3.75	-1.09	1.57	1.33	3.54	-2.22	2	2.68	-1.84	-1.15	-4.76
HGF	-2.1	-2.49	4.21	-6	-3.85	-1.04	-5.02	-3.96	-2.29	-2.54	1.21	-4.15	-1.16	-1.47	-4.4
HHEX	-1.43	-2.17	-1.11	-6.42	-2.15	-2.3	-2.13	-5.96	-2.39	-2.49	1.26	-4.04	1.82	-3.57	-1.75
HHIP	1.29	1.01	7.85	-1.32	-1.44	1.42	-1.44	-1.44	1.09	-1.44	-1.16	-1.27	-1.23	1.75	-1.44
HIST1H3B	3.88	3.63	2.09	5.47	4.42	1.77	3.63	1.11	3.75	9.36	-3	6.24	1.7	5.84	1.33
HIST1H3G	5.66	7.54	3.98	8.2	7.01	1.93	3.49	1.9	5.71	9.62	-3.58	11.72	1.86	8.72	1.79
HIST1H3H	2.73	3.99	-1.01	3.69	4.66	1.98	2.24	1.12	2.49	11.99	-2.13	6.4	1.08	2.99	1.32
HMGA1	1.4	2.2	3.92	-1.03	1.96	1.4	1.76	1.26	1.2	2.43	-1.55	1.96	1.11	1.68	1.63
HMGA2	-9.42	2.15	26.95	5.99	-1.24	1.09	2.41	1.28	1.5	-1.14	-1.01	-1.11	-1.07	4.13	1.48
HNF1A	1.56	1.57	8.36	-9.33	-1.45	1.01	-1.88	-1.92	-1.29	-1.39	1.9	1.07	-1.92	1.36	-3.26
HOXA10	-2.05	-1.03	2.96	-1.29	1.39	-1.51	-1.23	-2.54	-2.12	-1.93	1.41	-1.72	1.07	-2.45	1.34
HOXA11	-2.8	1.39	2.17	-1.92	-5.2	-2.54	-1.8	-5.2	-3.31	-1.67	3.23	-4.58	-1.27	-1.38	1.79
HOXA9	-2.17	1.06	1.37	-1.91	2	-1	-1.33	-3.69	-1.55	-2.5	1.13	-1.3	-1.13	-2.32	-1.03
HPGD	1.09	-2.2	-1.13	-12.75	-2.51	-1.56	-4.41	-8.48	1.97	-1.54	2	-11.23	-1.28	2.86	-5.47
HRAS	-2.55	-1.35	-6.93	1.25	2.53	1.6	1.46	1.29	-1.04	-1.14	-1.13	1.65	-1.41	-2.49	1.67
HSP90B1	2.6	3.07	1.62	2.04	1.99	1.5	2.2	1.42	2.45	1.32	-2	2.99	1.34	1.83	1.17
HSPA1A	2.73	3.41	6.38	-1.32	-2.97	1.44	-1.7	-3.51	2.56	-1.26	-1.42	2.14	-1.01	7.72	-1.74
HSPA2	3.31	4.57	-4.61	2.23	-1.05	1.7	2.24	2.31	2.35	2.4	-1.37	1.37	-1.24	1.73	1.06
HSPA6	1.59	-1.45	-8.2	-2.94	-1.87	-1.13	-2.2	-3.08	-1.28	-2.97	-1.35	-1.48	1.53	1.22	-2.59
HSPB1	1.49	3.59	2.2	-2.2	-1.2	2.51	-1.35	2.07	1.25	-1.48	-1.99	1.55	-1.26	1.73	-1.45
IBSP	1.36	3.18	8.27	-1.37	-1.37	1.5	-1.37	-1.37	1.15	3.04	-1.1	-1.2	-1.37	1.84	-1.37
ID1	-1.99	-1.09	4.25	-3.47	2.06	1.83	1.25	-2.22	2.21	-3.15	-1.25	1.48	-1.46	3.89	1.55
ID2	-2.49	-2.59	-3.62	-7.81	1.35	-1.31	1.03	-2.45	-2.55	-2.74	1.11	-1.6	1.17	-1.43	-1.54
ID4	-9.86	-31.69	-8.12	-14.9	-12.04	-1.29	-3.66	-6.53	-9.71	-9.82	1.98	-14.24	-1.54	-7.3	-7.69
IDH1	-2.73	1.29	-5.17	1.29	3.53	1.61	1.15	1.18	-2.32	2.85	-2.54	1.1	1.57	-1.08	2.36
IDH2	-1.15	-1.19	-8.66	-1.33	1.31	1.41	1.06	-2.2	1.41	-1.32	-2.08	1.31	1.48	-1.03	1.12
IFNA17	1.63	1.16	15.11	-4.28	-12.81	-5.29	-2.71	-8.65	1.89	1.9	3.46	-8.17	1.53	2.36	-32.5
IFNA2	-1.17	1.33	15.55	-7.62	-7.62	-3.72	-7.62	-7.62	2.06	1.36	2.85	-4.47	1.3	3.79	-7.62
IFNA7	-2.3	-2.96	3.96	-4.27	-4.27	-2.09	-4.27	-4.27	-2.72	1.58	3.05	-3.76	-1.46	-1.7	-4.27
IFNG	-6.39	1.13	7.95	-6.39	2.58	-3.12	-6.39	-6.39	-1.35	1.7	2.63	-1.25	1.19	-1.7	-6.39
IGF1	-2.31	-2.88	1.44	-15.34	-3.5	-1.55	-8.49	-8.86	-3.53	-3.47	1.19	-3.55	1.31	-5.89	-5.36
IGF1R	1.64	1.49	-1.63	1.36	-1.34	-1.09	1.11	1.19	-1.53	-3.29	1.22	-1.39	-1.11	2.15	1.45
IGFBP3	6.76	16.26	-1	1.83	1	-2.56	2.32	4.9	-2.3	-1.55	1.32	1.04	1.94	14.51	2.41
IKBKB	-2.32	-1.65	-3.33	-4.66	-1.92	1.32	-2.23	-5.15	-1.49	-5.07	-1.17	-1.1	-1.13	-1.29	-2.2
IKBKG	-1.24	-1.25	-1.26	-1.78	-1.32	1.61	-1.95	-1.55	1.04	-1.72	-1.2	-1.48	-1.34	1.63	-1.94
IL10	-1.58	1.48	5.77	-1.8	3.03	-1.43	-1.42	-2.93	2.14	1.59	-2.36	2.13	3.39	-1.17	7.15
IL11	11.78	4.76	1.09	1.84	-10.34	-5.05	8.75	3.64	1.52	1.4	2.71	-1.07	1.87	5.47	-10.34
IL11RA	-2.88	-4.1	-14.71	-17	-5.03	1.16	-4.67	-6.9	-2.4	-5	-1.02	-5.85	-1.14	-5.09	-2.97
IL12A	1.29	1.01	7.85	-1.44	-1.44	1.42	1.44	4.18	1.09	2.88	-1.16	-1.44	-1.23	4.36	-1.44
IL12B	-3.25	-4.18	2.8	-6.04	-6.04	-2.95	-4.88	-2.68	1.82	1.8	2.78	-5.32	1.06	-1.6	-3.89
IL12RB2	2.54	2.64	1.14	5.33	-1.56	-4.82	3.47	-2.63	3.82	7.3	2.33	6.5	2.07	3.18	1.18
IL13	2.55	-3.28	10.72	-1.45	-4.74	-2.31	-4.74	-4.74	-3.01	2.19	1.71	-4.17	1.36	1.86	-1.52
IL13RA2	-1.46	-1.88	4.15	-1.67	-2.72	-1.33	-2.72	-2.72	-1.73	-2.72	2.06	-2.39	-1.55	-1.08	3.72
IL15	1.18	-1.9	-2.92	1.05	2.5	-2.01	-2.66	-5.48	-2.62	1.6	1.62	-2.64	1.24	1.3	1.23
IL19	-1.43	1.64	4.26	-2.44	64.17	-1.29	-2.65	1.7	1.19	2.15	1.17	-2.33	1.1	9.95	1.76
IL1A	25.72	22.56	17.98	14.2	15.53	-2.91	126.46	25.84	26.38	-1.05	1.98	13.05	1.47	20.01	6.39
IL1B	14.98	10.65	17.7	1.46	6.8	-2.23	19.86	1.59	18.47	2.19	-1.47	4.18	3.28	11.63	1.19
IL1R1	1.5	1.23	2.08	-2.35	-2.74	-1.27	-1.47	-1.49	-2.48	-1.65	-1.21	-1.8	1.54	-1.99	1.27
IL1R2	-16.7	-3.27	-1.28	-13.34	-5.71	1.79	-5.84	-3.44	-2.76	-17.46	1.09	-2.48	-1.96	-4.55	-46.59
IL1RAP	2.26	2.5	-1.32	3.41	1.3	1.26	2.04	1.77	-1.48	-2.57	-1.04	-1.02	-1.21	3.89	4
IL20RA	-56.34	-36.2	-1.24	-27.56	1.94	1.08	-1.1	-46.43	-2.08	1.02	1.25	-1.02	-1.35	-1.85	-2.25
IL20RB	-1.7	-1.6	-19.46	-1.27	1.08	-1.1	1.23	2.63	-1.34	-7.43	-1.04	1.73	1.14	1.95	-1.06
IL22RA1	-1.34	1.34	-4.21	-2.05	-1.97	-1.12	-1.61	1.97	2.21	-1.78	-1.03	2.5	1.16	1.39	-4.58
IL22RA2	-1.74	-1.3	6.5	-2.31	-1.19	1.63	-11.29	-2.15	-3.59	1.06	2.37	-1.17	-3.86	2.78	-1.82
IL23A	2.84	2.45	7.02	1.96	11.11	-4.32	1.82	-2.94	4.62	3.81	3.44	4.82	1.26	9.22	-8.85
IL23R	-2.57	-1.51	10.09	-16.13	-3.77	-1.43	-7.07	-4.37	-1.19	-1.33	1.49	-3.08	-1.05	1.67	-16.9
IL24	5.03	1.57	7.86	6.05	-6.46	-3.16	6.07	16.98	2.68	2.01	3.17	2.37	-1.01	4.86	1.32
IL2RA	7.99	4.43	2.79	1.13	4.14	-4.95	1.27	-1.5	2.49	1.54	1.9	1.63	2.6	2.11	6.76
IL2RB	-1.16	-1.04	-2.01	-2.78	3.58	-1.01	-1.66	-2.51	1.11	1.14	-1.26	-2.35	1.26	-2	1.27
IL3	-1.85	2.1	8.19	-3.17	-2.72	-1.68	1.08	-2.29	-2.19	2.71	1.98	1.81	-1.18	2.55	-1.48
IL3RA	-27.58	-1.91	2.25	-5.08	-1.28	1.78	-1.91	-3.34	-2.19	-4.09	-1.77	-2.31	-1	-1.29	-5.91
IL5RA	-2.37	-3.05	19.21	-4.41	-4.41	-2.15	-2.13	-1.95	-2.8	-2.83	3.24	-3.88	-1.51	-1.75	-4.41
IL6	5.36	-1.09	2.23	-1.3	-12.65	-6.18	10.22	-1.4	2.49	1.68	-2.91	1.57	17.97	4.07	-1.02
IL6R	-2.15	-2.09	-1.44	-1.11	-1.45	1.12	1.07	-1.34	-1.4	-1.86	1.15	-3.27	-1.28	-2.06	-2.72
IL7	1.95	-3.63	2.15	-1.94	-1.04	-2.57	-5.25	-5.25	1.2	2.17	4.61	-4.62	-1.8	2.63	-1.35
IL7R	2	1.38	3.42	4.11	1.15	-1.28	1.37	-2.05	-1.13	-1.43	-1.31	-2.78	1.69	-1.2	-1.47
IL8	73.89	44.48	151.32	15.68	59.77	-12.52	72.3	11.74	38.86	6.33	1.14	54.7	10.98	78.17	3.52
INHBA	12.1	23.22	-2.28	10.19	-1.31	-2.09	5.73	11.05	4.22	1.37	-1.01	2.72	2.11	4.44	7.86
INHBB	1.31	2.68	-1.19	1.85	-2.12	-3.29	-1.05	-1.12	-1.07	1.54	1.61	-1.4	2.04	33.64	3.4
IRAK2	1.6	2.67	1.54	1.05	6.37	1.49	1.61	1.27	1.28	-3.04	-3.13	1.67	2.1	4.6	1.9
IRAK3	-1.06	-1.39	-5.33	-4.43	-13.54	-1.47	-2.97	-5.71	-4.25	-2.37	1.19	-7.06	1.24	1.82	-1.61
IRS1	-1.15	1.18	4.95	4.05	-1.37	-1.47	2.19	2.32	1.14	-1.82	1.41	-1.24	1.04	-2.03	3.92
ITGA2	-1.7	-1.68	-1.43	1.8	2.52	1.58	1.42	1.41	-2.69	-1.91	-1.39	-1.29	-1.14	2.35	5.18
ITGA3	2.42	1.83	2.37	4.98	2.85	1.08	3.99	6.69	1.56	1.89	-1.09	1.48	1.01	2.13	4.5
ITGA6	5.6	6.39	-6.79	9.38	4.97	-1.09	6.8	33.39	2.67	1.22	1.07	3.79	1.02	3.08	4.58
ITGA7	-5.34	-7.2	-9.23	-95.93	-104.12	-1.34	-9.33	-13.85	-4.14	-6.69	1.15	-14.1	1.16	-11.85	-66.99
ITGA8	-7.98	-22.23	-3.42	-44.41	-10.86	-1.81	-5.69	-9.16	-7.66	-9.3	1.98	-84.88	-1.09	-38.4	-96.41
ITGA9	-2.26	-2.57	-2.85	-5.23	-2.3	-1.39	-4.32	-4.28	-7.67	-3.72	1.61	-16.98	-1.16	-4.27	-1.63
ITGB3	-1.05	1.2	-3.53	-2.72	-3.69	-3.24	-2.61	-2.41	-6.33	-2.96	2.11	-39.84	1.54	-2.44	-1.65
ITGB4	1.3	1.28	-1.22	2.38	3.12	1.29	2.94	3.81	-1.87	2.11	-1.05	-1	-1.23	1.71	2.44
ITGB6	4.22	6.54	1.66	6.67	2.93	1.05	2.62	-14.42	-1.02	7.43	-1.86	1.63	1.78	2.85	9.2
ITGB7	2.37	2.78	-1.98	-1.96	3.66	1.19	1.53	-5.95	1.97	-1.66	-1.03	1.14	-1.16	-2.54	-1.37
ITGB8	2.86	5.59	-1.37	-1.66	2.2	1.19	-1.86	1.76	-1.29	1.46	-1.71	1.08	1.44	1.48	3.79
JAG1	1.37	1.29	-12.9	3.09	1.42	1.43	1.45	2.85	-1.99	-3	-1.54	-1.08	1.08	2.11	1.84
JAG2	1.2	1.49	-25.82	2.5	-1.04	1.17	1.61	1.45	-1.48	-1.92	-1.09	-1.57	-1.07	-1.13	2.17
JAK1	1.01	1.41	-1.17	1.44	1.41	1.18	-1.09	-1.22	-1.57	-1.25	-1.19	-1.26	1	1.54	1.41
JAK2	-1.23	-1.67	-3.2	-4.24	1.43	-1.1	-2.03	-4.07	-1	-1.63	1.02	-1.13	1.08	3.54	-2.58
JAK3	2.47	1.47	-2.7	-3.51	1.44	-1.49	1.4	-2.25	3.25	-1.15	-2.13	1.14	3.17	-1.62	1.2
JUN	-1.76	-2.3	-1.18	3.05	-3.04	1.49	1.42	1.21	-2.3	-1.46	-1.88	-1.67	1.26	-1.21	-1.87
KAT2B	-1.59	-2.31	-12.73	-7.15	-1.31	1.7	-1.08	-1.14	-1.34	-4.01	-1.29	-1.44	-1.31	-1.94	-1.76
KDM5C	-1.29	-1.12	-16.93	-1.97	-1.12	1.17	-1.03	1.41	1.06	-1.36	-1.13	-1.01	-1.04	1.68	-1.13
KDM6A	-1.42	-1.91	-3.52	-2.2	-1.01	1.03	-1.02	-1.5	-2.18	-1.46	-1.15	-1.49	1.11	-1.55	-1.13
KIT	-3.61	-1.98	2.56	-7.48	-3.92	1.09	-3.52	-3.67	-2.72	-3.72	-1.43	-3.88	1.31	-1.37	-4.73
KITLG	2.45	2.48	-1.71	-1.06	1.86	-1.61	1.18	-1.93	-2.09	-2.35	1.08	1.09	1.49	-1.54	1.81
KLF4	-7.04	-7.52	-123.41	-10.87	-2.58	1.65	-1.39	-2.05	-2.09	-5.9	-1.21	-2.52	-1.37	-3.95	-12.03
KMT2C	-1.57	-1.48	1.51	-1.76	-1.04	1.08	-1.23	-1.34	-1.3	-1.72	-1.03	-1.62	-1.04	-1.1	-1.21
KMT2D	-2.09	-1.61	-11.84	-1.76	-1.11	1.4	-1.34	-1.54	-1.61	-1.39	-1.17	-1.45	-1.19	-1.44	1.01
KRAS	1.47	1.62	-1.72	4.06	1.98	-1.74	1.72	1.65	1.16	3.69	1.26	1.67	1.39	1.43	1.59
LAMA1	20.33	22.6	3.53	5.77	-1.6	2.56	3.87	2.82	-1.02	2.59	-1.6	5.33	-1.6	7.06	1.94
LAMA3	4.49	3.05	-4.53	6.11	1.25	1.28	2.16	7.16	-1.81	1.64	-1.07	1.12	-1.2	1.94	1.7
LAMA5	-1.79	1.42	4.73	-3.32	-1.58	1.26	-1.47	-1.46	-1.52	-2.64	1.11	-1.39	-1.41	1.23	-1.08
LAMB3	2.83	2.97	-13.35	5.69	3.12	1.29	1.82	4.89	-4.56	1.41	-1.22	-1.12	-1.06	2.06	6.41
LAMB4	-12.37	-15.9	-2.04	-21.18	-22.99	-11.23	-2.65	-1.53	-14.62	-22.99	2.68	-20.24	4.2	-9.15	-22.99
LAMC2	40.33	32.61	-2.76	50.51	4.62	-1.27	12.07	58.42	2.07	5.84	-1.43	13.06	1.82	24.37	13.19
LAMC3	2.94	1.69	16.53	-3.93	-1.5	-1.04	-1.22	1.32	1.47	-2.35	1.38	-2.15	-1.33	3.09	-1.22
LAT	1.02	-1.33	-1.86	-4.95	-2.14	-1.31	-3.63	-6.15	-1.27	-3.38	1.11	-1.8	1.18	-1.08	-3.91
LEF1	-15.34	-1.06	1.1	-1.41	1.12	-1.07	1.1	-1.36	-2.44	-2.96	-2.24	1.07	2.4	-2.44	1.27
LEFTY1	1.21	-2.66	1.47	-7.08	-2.02	1.81	-3.58	-2.84	-3.05	-1.76	1.07	-2.26	-1.93	-1.7	-8.24
LEFTY2	2.51	3.12	19.29	-3.41	-5.56	-2.72	-5.56	-5.56	2.55	2.7	3.69	-5.56	-1.36	3.39	-1.19
LEP	-1.56	3.98	3.88	-2.91	-2.91	-1.42	-2.34	-1.29	-1.85	-1.12	2.35	-1.02	-1.66	2.16	-2.91
LEPR	1.12	1.19	3.85	-5.13	-1.07	-2.15	1.12	1.15	-1.27	-4.61	1.78	-2.89	1.21	1.04	1.28
LFNG	-1.8	1.04	1.57	-1.91	-2.63	1.32	-2.27	1.25	-1.4	-2.69	-1.09	-3.44	-1.21	-2.37	-2.45
LIF	2.42	1.16	3.19	-2.81	-7.86	-3.35	1.83	-24.32	-1.2	1.14	1.21	-7.43	2.76	2.63	2.98
LIFR	-57.49	-73.9	-3.79	-2.32	-2.86	1.13	-17.24	-71.08	-16.99	-11.45	1.95	-62.71	-2.2	-42.55	-17.19
LIG4	1.64	-1.04	1.69	1.27	1.04	-3.66	2.25	4.01	1.89	1.33	2.26	2.03	1.62	1.38	2.88
LRP2	-1.76	-2.82	10.37	-2.51	-8.16	-3.99	-6.58	-2.71	1.54	1.08	3.27	-7.18	1.22	-2.17	-8.16
LTBP1	1.36	-1.32	-18.22	5.44	1.38	-1.57	7.22	3.67	1.15	1.42	1.49	1.28	1.05	1.38	1.22
MAD2L2	2.19	2.45	-1.09	3.31	1.04	-1.15	-1.25	1.59	-1	1.8	1.09	-1.49	1.06	1.45	1.53
MAML2	-1.03	-1.33	1.52	-3.19	-1.58	1.53	-2.08	-2.9	-3.04	-5.69	-1.11	-2.56	-1.37	-1.51	1.4
MAP2K1	1.89	1.57	1.14	2.23	2.14	1.18	2.14	1.63	1.27	1.3	-1.34	1.03	1.13	1.44	1.15
MAP2K2	-1.18	1.41	-22.23	-1.05	-1	1.24	1.3	1.11	1.47	-1.79	-1.3	1.81	1.05	1.61	1.3
MAP2K4	1.13	-1.38	-2.47	1.1	1.7	-1.31	2.32	2.2	1.47	-1.6	-1.03	1.72	1.35	-1.5	1.29
MAP2K6	-4.07	-2.62	-2.35	-5.43	-1.13	-1.85	-1.94	-17.63	-1.87	1.15	1.52	-3.59	1.21	-7.04	-11.37
MAP3K1	-1.95	-2.31	-19.35	-3.43	1.14	1.25	-1.95	-2	-4.25	-1.84	-1.09	-2	-1.15	-1.1	1.05
MAP3K12	-7.99	1.17	-1.32	-5.47	-14.85	1.1	-11.99	-3.95	-1.57	-9.55	-1.26	-13.08	1.14	-5.92	-1.27
MAP3K13	8.38	5.59	2.42	1.79	7.81	-3.41	2.19	-1.86	1.8	4.01	2.4	2.03	1.42	12.4	5.23
MAP3K14	-1.17	-1.17	1.21	-2.31	-3.15	1.1	-4.19	-4.1	1.11	-1.79	-1.25	-1.91	1.14	-1.02	-2.54
MAP3K5	1.17	1.05	-2.5	-1.29	3.35	1.02	1.51	-3.12	-1.72	-1.24	-1.27	1.15	1.25	2.3	2.17
MAP3K8	-1.03	-1.19	1.58	-4.95	-1.02	-1.28	-1.53	-4.15	-1.86	-2.01	-1.17	-2.33	1.49	-1.05	-2.22
MAPK1	-1.47	-1.01	-2.34	-1.43	1.2	1.34	1.24	1.77	-1.19	-1.33	-1.52	1	1.13	1.08	1.12
MAPK10	1.02	-1.08	-1.53	-2.65	2.13	-4.21	-1.99	1.53	1.28	-3.69	4	-4.33	1.05	-1.25	2.03
MAPK12	4.38	4.01	3.13	4.82	-3.6	-1.76	-3.6	2.29	-1.15	-3.48	1.21	2.05	1.46	-1.44	4.53
MAPK3	-2.89	-2.04	-1.35	-2.53	-1.48	1.94	-1.02	-1.18	1.39	-1.88	-1.64	1.25	-1.19	-1.04	-1.17
MAPK8	1.86	1.26	-7.41	1.51	1.09	1.22	1.54	1.2	-2.66	1.44	-1.36	-1.2	1.11	-1.17	1.85
MAPK8IP1	1.27	-1.16	6.55	-2.28	-2.64	-1.07	-3.28	1	-1	-2.49	1.33	-1.52	-1.25	2.6	-2.81
MAPK8IP2	-3.07	6.59	1.98	-3.51	-2.25	-1.39	-5.71	18.44	11.02	1.09	-1.84	2.29	2.56	5.94	-5.71
MAPK9	-1.15	1.26	-5.39	1.11	1.89	1.11	1.11	1.7	-1.05	1.23	-1.46	1.3	1.32	-2.11	2.03
MAPT	-5.72	-7.35	1.06	-1.96	-10.63	-5.2	-10.63	-7.07	-6.76	-6.84	1.93	-9.36	2.69	-2.82	-10.63
MCM2	5.01	8.23	2.14	4.86	2.99	-2.15	2.04	2.17	2.03	6.77	1.93	3.32	1.11	14.77	-1.13
MCM4	4.41	4.54	-2.6	3.42	2.41	1.42	2.4	2.33	1.38	1.82	-1.76	2.63	1.23	2.63	-1.06
MCM5	3.19	5.01	-1.02	1.99	2.22	1.35	1.73	-1.01	-1.08	4.13	-1.5	2.03	1.11	6.3	-1.38
MCM7	2.3	2.3	2.01	1.51	1.4	1.18	-1.04	-1.09	1.3	1.99	-1.03	1.11	-1.15	5.54	-1.24
MDC1	-1.88	-1.26	1.8	-1.72	-1.51	1.09	-1.21	-3.17	-2	1.14	-1.1	-2.51	1	1.23	-1.37
MDM2	5.05	2.83	-2.8	-1.83	2.57	1.27	1.33	-2.55	1.15	1.01	-1.47	1.14	1.16	1.25	1.31
MECOM	-1.35	1.07	2.66	-1.8	-2.2	1.09	-1.88	-5	-1.73	-2.3	-1.6	-2.77	1.47	-1.85	1.77
MED12	-2.06	-1.83	-1.92	-1.94	1.03	1.03	-1.42	-2.2	-2.82	-1.13	-1.01	-2.12	-1.01	-1.81	1.09
MEN1	-1.84	1.01	1.44	1.25	-1.41	1.5	-1.08	1.08	-1.08	-1.13	-1.26	1.1	-1.19	1.11	1.07
MET	5.06	4.15	2.16	4.17	4.03	1.04	2.51	5.72	1.01	1.02	1.15	-1.09	-1.19	3.9	3.75
MFNG	-7.13	-1.53	-2.94	-2.18	-2.61	-1.62	1.33	-2.1	-1.41	-2.91	1.33	-3.43	1.22	-3.77	-1.94
MGMT	1.36	1.14	-3.98	-1.41	-5.64	1.37	1.08	-6.54	-1.79	-1.26	-1.22	-4.7	-1.12	-2.56	-2.7
MLF1	1.86	2.51	-1.57	6.81	-1.23	-1.85	3.66	4.3	-1.41	3.99	1.33	-1.34	1.39	3.45	3.6
MLH1	1.26	1.29	1.34	-1.42	-1.25	-1.01	-1.02	-1.73	-1.07	-1.6	-1.34	1.1	1.36	1.13	-1.6
MLLT3	1.33	-1.55	1.39	-1.69	1.1	-1.41	-1.81	-1.58	1.01	-1.22	1.14	1.04	1.24	-1.24	1.57
MLLT4	1.26	1.4	-1.62	-1.68	-1.21	1.25	1.12	1.16	-1.14	-1.08	-1.28	1.57	1.02	1.32	1.2
MMP3	6.68	3.41	4.36	53.91	-4.31	-3.01	8.48	96.76	4.54	-2.79	1.49	1.96	2.02	3.21	1.04
MMP7	109.93	191.83	-1.73	1.61	5.53	-4.76	-1.57	2.01	-2.07	9.95	-1.05	1.34	4.98	1.93	53.03
MMP9	25.54	21.98	5.49	6.94	5.88	-2.39	1.5	1.23	8.93	2.15	-1.37	7.88	3.26	20.11	4.69
MNAT1	1.77	1.46	1.68	3.34	1.39	-1.19	2.11	1.39	-1.07	2.35	1.32	2.04	-1.12	1.41	2.05
MPL	1.59	-2.63	1.48	-7.62	-7.62	-3.72	-3.69	-5.07	-4.85	1.56	2.85	-4.47	1.3	-1.21	-7.62
MPO	-2.44	-3.14	1.24	-2.09	1.68	2.71	-2.2	-4.54	-1.44	-1.25	-4.54	1.63	1.68	-3.61	-2.92
MSH2	2.26	2.26	2.27	1.95	1.02	-1.93	1.41	1.54	1.12	3.48	1.31	1.37	1.47	2.12	1.64
MSH6	2.08	2.4	1.14	1.83	1.29	-1.72	2.06	-1.17	-1.07	4.18	1.26	1.38	1.36	2.1	1.2
MTOR	1.41	1.66	-2.89	1.05	1.07	1.44	-1.04	-1	-1.19	1.36	-1.32	1.14	-1.09	1.16	1.13
MUTYH	-10.96	1.19	1.03	-4.04	-1.15	1.31	-2.41	-4.86	-6.97	1.51	1.3	-9.65	-1.7	1.03	-4.7
MYB	-1.6	1.39	-1.85	-10.42	6.15	-5.09	-1.1	-4.62	1.51	17.02	2.33	-1.41	2.19	2.29	-1.68
MYC	1.04	1.3	1.8	1.04	-1.07	1.89	1.71	1.14	-1.26	-1.57	-1.49	-1.72	-1.26	1.95	-1.78
MYCN	1.89	2.95	2.55	-4.42	-2.32	-1.08	-1.19	-4.42	2.49	15.72	4.08	-3.89	-3.78	3.69	-1.9
MYD88	2.32	2.45	-1.5	-1.18	3.22	1.05	2.4	2.03	1.83	1.01	-1.4	2.44	1.34	1.09	1.17
NASP	1.3	-1.08	5.44	-1.63	-2.33	-1.81	-3.04	-9.83	1.01	1.67	1.59	-1.89	1.14	-1.21	-5.07
NBN	1.88	1.7	-1.22	3.5	1.48	1.17	1.26	-1.17	1.32	1.34	-1.21	2.26	1.04	-1.09	1.6
NCOR1	-1.33	-1.7	-10.97	-1.94	1.05	1.26	-1.02	-1.23	-2.1	-2.15	-1.07	-1.14	-1.17	-1.42	1.03
NF1	1.25	1.3	-2.54	1.27	-1.23	-1.51	1.14	1.52	1.22	1.56	1.23	-1.45	1.23	-1.02	2.05
NF2	-1.16	1.18	2.26	-1.11	-1.05	1.33	-1.09	-1.64	-1.24	-1.33	-1.15	-1.12	-1.16	1.22	1.13
NFATC1	-2.81	-1.81	-1.16	-1.61	-2.58	1.25	1.11	-1.58	-2.77	2.34	-1.4	-3.29	1.12	-1.49	1.25
NFE2L2	1.03	1.03	-2.58	-1.77	2.13	1.2	1.08	1.32	-1.02	-1.66	-1.56	1.16	1.3	-1.11	-1.29
NFKB1	-1.01	-1.11	-4.4	1.21	2.28	-1.01	2.05	1.18	-2.26	1.02	-1.45	-1.11	1.47	-1.13	1.09
NFKBIA	1.22	1.39	-4.13	-1.29	1.31	-1.09	-1.1	-2.58	1.59	1.52	-1.24	1.47	1.35	2.44	-2.23
NFKBIZ	-1.23	-1.31	-2.69	-4.02	1.27	1.69	-1.53	-4.11	-1.75	-3.45	-2.06	-1.34	1.22	3.03	-1.64
NGF	-2.3	-2.96	2.64	10.41	-4.27	-2.09	1.26	25.15	-1.36	-4.12	2.18	3.59	-1.04	-1.7	-2.75
NGFR	3.89	2.97	-3.82	-4.41	-42.47	-3.1	-8.99	-1.23	-1.56	1.05	1.48	-4.22	2.09	1.04	1.98
NKD1	-1.23	-2.5	1.32	-3.33	-9.25	-2.08	-1.34	1.09	-2.98	-4.11	1.76	-6.36	1.18	-2.2	-1.4
NODAL	8.13	4.08	27.06	-3.54	-1.4	-1.73	-1.23	-1.57	3.55	4.1	6.14	2.08	-3.54	1.06	-3.54
NOG	-2.22	-4.28	1.82	-3.8	-6.19	-3.02	-6.19	-4.12	-3.94	-1.19	2.91	-5.45	1.04	1.01	-6.19
NOS3	-11.69	-7.51	-1.92	-8	-8.56	1.79	-4.78	-2.63	2.03	-1.5	-1.2	1.44	-1.49	-8.65	-2.79
NOTCH1	1.08	1.34	-2.18	-1.96	1.51	1.54	-2.06	1.06	-1.86	1.01	-1.31	-1.07	-1.18	1.69	1.4
NOTCH2	1.01	-1.2	-20.27	-2.33	1.21	1.24	1.22	1.55	-1.52	-1.17	-1.49	-1.09	1.2	-1.37	1.45
NOTCH3	-2.79	-1.83	-1.54	-2.43	-1.65	-1.01	-3.65	-2.26	-1.56	1.08	-1.14	-1.57	1.15	1.06	-2.34
NPM1	1.29	1.2	4.41	-2.61	-1.84	-1.08	-1.88	-3.52	1.07	-1.32	1.33	-2.8	-1.23	1.8	-2.13
NPM2	1.29	1.01	7.85	-1.44	-1.44	1.42	-1.44	-1.44	1.09	-1.44	-1.16	-1.27	-1.23	1.75	-1.44
NR4A1	-10.83	-23.48	-24.07	-14.3	-4.24	1.13	1.05	-5.16	-7.2	-5.95	-2.15	-7.14	1.9	-8.65	-6.24
NR4A3	-1.82	-3.59	2.11	-6.95	-2.98	1.11	1.41	-6.5	-1.35	-3.14	-1.88	-2.4	1.7	-2.13	-2.89
NRAS	2.31	2.99	2.24	2.13	1.99	-1.02	2.66	3.67	1.18	2.42	-1.31	2.38	1.33	2.59	2.12
NSD1	1.24	1.26	1.18	1.25	1.52	-1.64	-1.19	-1.76	1.01	1.27	1.13	1.13	1.46	1.13	1.6
NTF3	-3.12	-4	1.95	-5.79	-5.79	-2.83	-5.79	-5.79	-3.68	1.97	3.11	-5.1	-1.1	-4.61	-3.72
NTHL1	-1.39	2.29	-2.63	-1.4	-2.03	-1.03	-1.3	1.04	1.59	1.31	1.28	2.78	-1.24	1.23	1.15
NTRK1	-3.15	-2.18	3.58	-3.15	-3.15	-1.54	-3.15	2.39	4.49	1.98	4.14	-2.77	-2.69	1.2	-3.15
NTRK2	-8.07	-7.46	-2.35	-13.25	-5.67	1.03	-6.63	-17.66	-3.23	-5.74	2.25	-5.96	-2.32	-5.09	-3.26
NUMBL	-1.38	1.21	1.27	-1.38	-22.69	1.42	-1.76	-1.53	-1.59	-1.91	1	-1.25	-1.43	-2.41	-2.55
NUPR1	-2.48	-3.12	-2.86	-1.94	1.52	1.45	-3.29	-7.51	-3.42	-1.61	-1.07	-1.1	-1.35	2.53	-1.38
OSM	5.08	5.87	8.96	1.05	-1.12	-2.77	3.28	-1.51	5.83	2.1	3.84	3.71	-1.39	3.76	2.06
PAK3	-2.26	1.73	6.73	-1.1	-4.19	-2.05	-4.19	-4.19	1.13	1.48	1.33	-2.46	1.53	1.5	1.11
PAK7	-1.64	-2.11	16.67	-3.05	-3.05	-1.49	-3.05	-2.03	-1.94	2.55	3.88	-2.68	-2.61	2.06	-1.96
PAX3	-20.11	-8.62	1.06	-17.22	-37.37	2.19	-37.37	-37.37	-23.77	-5.54	1.08	-32.9	-2.37	-14.88	-12.02
PAX5	1.91	1.45	-1.59	-1.66	-2.02	-2.93	1.22	1.38	-1.27	1.04	1.76	-2.11	1.66	1.19	1.17
PAX8	-1.25	-1.03	12.85	-3.52	-4.69	1.07	-21.61	-1.88	-1.55	-1.67	-1.05	-2.77	-1.02	1.17	-26.78
PBRM1	1.73	-1.08	1.18	-1.11	1.53	-1.58	1.85	1.02	-2.05	-1.02	-1.04	-1.46	1.64	1.22	1.05
PBX1	-8.62	-15.14	-11.64	-14.41	-1.03	1.27	-6.46	-10.92	-8.35	-2.27	-1.03	-44.47	-1.23	-5.13	-3.46
PBX3	-1.13	-1.24	2.31	1.01	-1.88	-1.29	-1.02	1.02	-1.04	-1.45	-1.01	-1.59	1.3	-1.01	-1.15
PCK1	-2.96	-2.05	3.81	-1.82	-2.96	-1.45	-2.96	-2.96	-1.88	1.4	1.05	-2.61	1.38	-1.18	1.05
PCNA	5.04	3.9	-2.5	7.08	3.8	1.23	2.71	2.08	1.56	5.24	-1.82	3.44	1.47	7.34	-1.1
PD-1 (CD279)	-1.17	-1.51	5.17	-2.18	4.94	-1.07	-2.18	-2.18	2.88	2.85	1.99	-1.92	-1.87	1.15	-2.18
PD-L1 (CD274)	7.82	6.71	-2.25	2.18	9.92	-2.07	2.24	2.13	4.57	1.1	-1.57	5.31	3.26	6.41	-1.26
PDGFA	1.11	1.24	2.34	1.28	-1.36	-1.6	-1.39	1.29	-1.91	-1.62	1.22	-1.48	1.31	-1.51	1.38
PDGFB	-6.85	-8.8	2.22	-1.47	-4.01	-1.24	-12.73	-2.12	-4.05	-2.05	1.81	-12.73	-1.45	-3.38	-2.05
PDGFC	-1.05	2.14	-1.56	2.24	-8.07	-1.5	1.23	1.57	1.56	-3.29	1.1	1.16	1.36	1.12	1.29
PDGFD	-1.64	-2.9	3.03	-1.19	-1.65	-4.09	4.27	-1.86	-2.13	-1.04	2.86	-1.4	1.43	-1.91	-1.03
PDGFRA	-1.2	-1.14	-1.17	-2.11	-27.08	-2	1.26	-1.02	1.03	-1.26	1.21	-5.6	1.65	-1.85	1.13
PDGFRB	-1.75	-1.99	-31.32	-1.39	-2.24	1.01	-1.24	1.19	-3.57	-3.1	-1.3	-2.95	1.29	-8.53	1.74
PDK4	-2.57	-5.26	2.09	-14.02	-10.15	-3.15	-1.86	-3.48	-3.13	-3.84	2.22	-83.72	1.42	-4.45	-1.13
PGF	1.99	2.09	4.75	3.46	-1.42	1.13	4.88	2.37	2.35	-1.29	1.06	2.12	-1.2	4.38	1.76
PHF6	1.33	1.63	-4.4	1.64	1.57	1.07	2.06	1.7	1.14	1.72	-1.35	1.2	1.26	2.25	1.91
PIK3CA	-1.54	-1.47	-1.82	1.58	1.05	-1.72	1.51	1.19	-1.5	2.22	1.33	-1.25	1.3	1.81	2.15
PIK3CB	1.34	-1.07	2.1	-1.53	1.06	-1.09	1.07	-1.52	-1.18	-1.23	-1.1	-1.36	1.2	1.55	1.42
PIK3CD	1.07	-1.13	1.91	2.09	-1.71	-1.13	-1.41	1.05	1.05	-1.65	-1.05	-1.31	1.18	-1.3	-1.36
PIK3CG	1.64	1.02	3.08	-2.29	1.59	-1.17	1.39	-5.91	-1.52	-1.05	1.22	-7.82	-1.04	-8.26	-1.29
PIK3R1	-2.78	-3.04	-2.88	-4.08	-2.9	-1.13	-2.36	-6.82	-3.35	-4.22	-1.02	-3.52	1.15	-1.54	-1.88
PIK3R2	-2.83	-1.52	-5.45	-1.49	1.74	1.89	1.48	-1.16	-1.43	1.16	-1.93	1.13	1.02	-1.17	1.13
PIK3R3	1.27	1.39	2.85	-1.75	2.52	-1.44	-1.1	-3.23	1.02	4.75	1.27	-1.84	1.13	1.93	-1.03
PIK3R5	-1	1.39	2.87	-4.08	2.01	1.5	1.38	-2.95	1.51	-1.22	-1.14	-2.08	-1.32	-1.28	1.49
PIM1	-1.71	-1.89	-16.15	-3.29	-3.67	2.41	-1.18	-1.32	-1.26	-3.26	-2.45	-1.02	1.02	2.6	-3
PITX2	-4.43	-1.9	1.37	-2.53	1.39	-1	-2.84	-8.22	1.15	-1.59	1.28	3.66	-1.28	-2.18	-2.65
PKMYT1	8.28	14.78	10.18	4.57	2.67	2.69	2.28	1.36	5.76	6.69	-4.2	5.81	1.57	8.58	-1.96
PLA1A	-1.05	-1.35	5.78	-1.2	-1.95	1.05	1.06	-1.95	-1.24	2.13	1.59	-1.95	-1.67	1.29	-1.26
PLA2G10	5.82	2.01	7.85	-1.44	7.06	1.42	-1.44	-1.44	1.09	1.8	-1.16	-1.27	-1.23	1.75	2.7
PLA2G2A	-4.81	-27.84	-3.57	-8.24	-40.25	-1.03	-7.49	-40.25	-12.8	1.83	1	-14.17	1.03	-16.03	-40.25
PLA2G3	-2.48	-1.73	1.7	-6.13	-15.73	1.09	3.57	-6.64	6.67	-2.31	-1.17	7.3	1.07	-1.4	-29.94
PLA2G4A	-5.01	-16.09	-2.06	-1.79	-1.67	1.67	2.22	6.91	1.08	-2.99	-1.13	1.98	-1.47	-3.71	-1.58
PLA2G4C	-2.83	-2.73	-2.33	-1.3	-31.07	-2.14	-2.12	-3.5	-3.13	-2	1.28	-3.02	1.68	-1.37	-4.61
PLA2G4E	-1.3	-1.68	-39.5	-6.22	1.14	1.07	2.25	1.5	3.58	-2.7	-1.72	4.17	1.6	2.06	-95.6
PLA2G4F	-5.58	-5.53	-4.86	-25.25	-33.6	1.44	-3.6	-6.72	-2.84	-17.62	1.06	-3.16	-1.53	-1.03	-13.71
PLA2G5	2.74	-1.29	1.51	-3.44	-3.73	-1.82	-3.01	-3.73	2.11	1.94	5.83	-3.29	-3.19	-1.49	-3.73
PLAT	-2.92	-2.56	-3.41	-6.07	3.39	2.06	-1.51	-9.71	-8.69	-3.98	-3.46	-2.25	1.68	1.41	-1.96
PLAU	5.62	6.28	1.72	11.21	3.14	1.19	2.77	2.45	2.03	5.1	-2.38	1.88	2	3.31	10.57
PLCB1	-7.72	-9.92	-1.27	-5.29	-2.51	-2.34	-2.04	-14.34	-3.04	-1.11	2.12	-12.63	1.1	-5.71	-3.69
PLCB4	-4.26	-4.2	-8.07	-18.64	-47.86	-1.03	-7.6	-6.06	-14.48	-8.78	1.43	-32.07	-1.38	-4.84	-13.02
PLCE1	-5.6	-3.6	-2.31	-6	-26.03	-2.54	-26.03	-8.66	-16.55	-5.02	1.55	-22.92	1.64	-10.37	-26.03
PLCG2	1.87	2.38	-5.06	-2.34	1.32	1.18	2.5	-1.13	1.27	-2.12	-1.29	-1.42	1.09	-2.39	-1.6
PLD1	-1.09	-1.28	-2.77	-1.85	-1.35	1.42	1.19	1.31	-1.6	1.24	-1.42	-1.1	1	1.35	1.8
PML	1.27	1.97	1.1	-1.3	1.99	1.43	-2.17	-2.47	2.34	1.29	-1.13	1.09	-1.26	1.23	-1.3
POLB	-2.01	-1.26	-2.45	-2.13	1.3	1.15	1.34	-1.49	-1.63	-1.99	-1.41	1.12	1.22	-1.49	1.11
POLD1	1.03	7.98	6.23	6.29	9.45	2.26	7.07	4.15	-1.15	16.31	-1.46	7.21	-1.55	-1.44	5.58
POLD4	-1.12	-1.13	-3.67	-1.4	1.45	1.95	1.09	1.66	1.75	-2.95	-1.57	1.17	-1.24	-1.42	1.56
POLE2	2.2	2.73	-1.72	2.87	1.24	1.12	1.66	-6.46	1.35	4.07	-1.42	2.28	1.26	-1.01	-3.41
POLR2D	2.01	2.71	2.87	1.63	2.08	-1.53	1.48	1.94	2.06	2.3	1.09	1.26	1.4	1.84	1.17
POLR2H	1.13	1.06	-8.83	1.2	1.04	-1.01	1.16	-1.02	1.11	1.46	1.19	1.03	-1.18	1.7	1.22
POLR2J	-1.32	-2.29	1.97	-1.47	-1.06	1.28	-1.6	-1.51	-3.04	-1.38	1.17	-1.33	-1.5	-1.18	-1.91
PPARG	-1.44	-2.52	1.55	-6.71	-25.48	1.37	-2.94	-25.48	-2.32	-2.73	1.88	-22.43	-2.56	-10.15	-3.64
PPARGC1A	1.19	1.72	2.4	-6.85	-2.6	-1.15	-4	-2.37	-3.15	-8.6	-1.04	-3.74	1.19	-1.15	-3.59
PPP2CB	-1.17	-1.52	-1.13	1.01	-1.19	-1.25	1.94	1.3	-1.1	-1.51	-1.12	1.52	1.4	-2.22	-1.15
PPP2R1A	2.74	2.44	-1.2	1.57	1.6	1.25	2.56	1.37	1.4	1.29	-1.9	2.54	1.52	1.58	1.76
PPP2R2B	1.43	1.88	7.32	-1.74	2.39	3.14	1.32	-2.82	-1.8	-2.72	-1.52	-1.66	-2.07	-2.25	-2.73
PPP2R2C	-2.12	-1.48	-1.98	1.93	1.3	-1.2	5.32	6.89	1.68	-2.22	-1.21	2.5	1.45	1.54	-1.52
PPP3CA	2.64	1.9	-3.13	2.34	2.56	-3.92	2	1.31	-4.32	-1.1	1.59	1.2	2.47	-1.33	3.96
PPP3CB	1.05	-1.14	-4.96	-1.98	-1.4	-1.01	-1.34	-1.36	-3.96	-1.27	1.14	-1.57	-1.13	-1.35	-1.09
PPP3CC	1.12	-1.95	-1.5	-2	-1.51	-1.21	1.12	-1.94	-1.07	-2.81	1.31	1.04	-1.08	-2.24	-1.39
PPP3R1	1.37	1.79	-2.28	1.48	1.55	-1.43	1.55	-1	1.02	1.61	-1.09	1.3	1.56	1.87	1.46
PPP3R2	-1.3	-1.67	4.68	-2.41	-2.41	-1.18	-1.17	-2.41	-1.53	1.29	2.84	-2.12	-2.41	2.61	-2.41
PRDM1	1.13	1.26	-1.59	-1.44	1.37	1.13	4.05	1.15	2.76	-2.36	-2.53	2.23	2.23	3.14	1.07
PRKAA2	1.2	-1.12	7.31	-1.57	-16.22	-1.58	-13.08	-5.39	-2.58	2.88	1.42	-14.28	1.12	1.63	-16.22
PRKACA	-1.4	-1.08	-1.64	-1.38	-1.07	1.31	-1.06	-1.04	-1.35	-1.49	-1.45	-1.35	1.11	1.37	1.27
PRKACB	1.42	1.21	-1.8	1.52	2.06	-2.49	1.81	3.58	-1.62	-1.27	1.37	1.59	1.81	-8.11	2.79
PRKACG	1.48	-2.17	7.79	-1.33	-2.97	1.3	-2.53	-1.39	-2	-1.3	1.12	-1.51	-1.46	-1.07	-4.04
PRKAR1A	-1.41	-1.21	-3.72	-1.24	1.13	-1.02	1.33	1.83	-1.36	-1.1	-1.19	-1.28	1.21	-1.51	1.61
PRKAR1B	-2.24	1.33	-2.4	1.38	-1.58	1.36	1.02	2.11	-2.15	-1.63	1.03	-1.91	-1.4	-1.96	-1.58
PRKAR2A	1.47	1.41	1.38	-1.28	1.34	-1.27	1.98	1.51	-1.48	-2.05	-1.09	-1.28	1.37	-1.4	-1.19
PRKAR2B	2.62	5.12	2.37	-2.56	1.37	-8.15	1.61	-5.55	-1.77	1.46	3.02	-16.68	2.7	-6.64	-1.95
PRKCA	-1.03	1.24	3.84	-1.07	-1.83	-2.16	-2.54	-1.84	-1.56	-1.52	1.66	-4.32	1.3	-5.86	1.97
PRKCB	2.13	-1.08	-1.66	-3.14	1.59	-2.29	2	-18.77	2.35	-1.34	-1.21	-1.07	2.77	-1.36	-1.51
PRKCG	1.29	1.01	7.85	-1.44	-1.44	1.42	-1.44	-1.44	1.09	-1.44	-1.16	-1.27	-1.23	1.75	-1.44
PRKDC	3.9	4.69	1.13	1.88	1.02	-1.28	-1.11	1.65	2.16	1.04	-1.23	2.89	1.57	6.32	1.08
PRKX	-2.05	-1.06	-4.22	-6.27	-1.14	1.25	-1.77	-4.88	-1.12	-1.53	-1.3	-1.33	1.04	1.24	-2.79
PRL	1.19	-3.79	1.03	-1.68	-5.48	-2.68	-5.48	1.37	1.72	1.99	1.48	-1.93	1.81	2.98	-5.48
PRLR	-4.62	1.79	6.57	-1.7	-12.89	-6.3	-2.4	-3.43	1.34	5.75	2.07	-11.35	3.04	1.85	-2.76
PRMT8	-1.23	2.53	3.3	-3.42	-3.42	-1.67	-3.42	-3.42	4.13	7.12	4.9	-3.01	-2.93	-1.36	-3.42
PROM1	-10.14	1.43	3.89	-10.14	-1.45	-1.24	-1.89	-4.5	-1.08	2.86	1.65	-5.95	-1.33	1.36	-10.14
PTCH1	-2.27	-6.14	-1.57	-4.09	-1.84	-1.28	-2.39	-3.47	-7.05	-1.56	1.98	-15.62	-1.55	-1.31	-1
PTCRA	-2.06	-2.64	2.95	-2.35	-3.82	-1.87	-3.82	-3.82	-2.43	1.9	4.07	-3.36	-2.18	-1.52	-3.82
PTEN	1.34	1.02	-1.55	1.13	1.27	-1.21	1.53	-1.01	-1.72	-1.1	1	-1.06	1.21	-1.18	1.66
PTPN11	1.24	1.23	1.45	1.13	1.13	-1.17	1.4	1.06	-1.18	-1.04	-1	-1.1	1.17	1.14	-1.03
PTPN5	1.37	-1.29	1.51	-7.46	-7.46	-3.65	-7.46	-7.46	-4.75	1.39	3.58	-6.57	1.02	-2.97	-7.46
PTPRR	-1.04	1.49	1.29	1.12	-6.88	-4.26	-4.22	-5.8	1.44	1.9	3.35	-7.68	1.27	1.58	-1.87
PTTG2	3.96	5.06	1.35	1.81	2.08	1.35	1.75	1.28	2.29	2.7	-1.23	3.04	-1.1	4.75	-1.59
RAC1	1.37	2.75	-1.2	1.68	5.12	-1.54	3.03	3.3	1.11	-1.44	-1.26	1.91	1.95	1.24	2.51
RAC2	1.99	3.15	4.87	2.17	5.01	-1.17	5.27	4.38	1.76	1.46	-1.29	1.11	1.51	5.58	5.77
RAC3	-3.08	1.28	-2.79	-1.24	-2.26	-1.54	-3.05	-2.8	-2.23	-1.27	1.2	-2.92	1.28	2.35	-1.62
RAD21	2	2.14	1.12	4.06	2.18	1.17	1.27	2.65	-1.05	3.1	-1.3	2.08	1.12	2.41	1.61
RAD50	-1.53	-2.76	-5.67	-1.71	1.34	-1.25	1.12	1.3	-2.54	-1.1	1.25	-1.09	-1	-3.4	1.31
RAD51	6.67	4.79	6.23	15.58	8.4	2.26	12.08	6.22	6.08	17.45	-1.46	13.48	-1.55	-1.44	1.72
RAD52	-2.02	-1.3	-1.38	-1.86	-2.26	-1.11	-3.07	-1.57	-1.33	2.71	1.24	-2.23	-1.12	-1.24	-2.34
RAF1	-1.85	-1.73	-5.42	-1.68	1.11	1.16	1.2	-1.39	-1.68	-2.2	-1.28	1.34	1.1	-1.23	-1.68
RASA4	-3.59	-8.11	-1.06	-13.26	-4.3	1.4	-4.94	-7.52	-2.88	-4.1	1.02	-9.45	-1.43	-3.45	-3.6
RASAL1	2.39	4.03	-3.34	-5.34	1.75	2.01	-7.02	1.75	2.92	-1.77	-1.84	1.94	-1.09	-1.43	-1.13
RASGRF1	1.29	6.03	3.92	-1.44	-1.13	1.42	-1.44	-1.44	1.09	-1.44	-1.16	-1.27	-1.23	1.75	2.7
RASGRF2	-3.09	1.76	1.96	-2.12	-1.81	-2.81	-2.78	-5.74	-3.65	1.44	1.84	-3.37	1.53	-2.29	-5.74
RASGRP1	-1.55	-3.88	-4.48	-10.34	3.63	1.22	1.43	-9.6	-2.47	-2.95	-2.32	1.09	1.91	1.07	-4.33
RASGRP2	-3.19	-34.88	-1.79	-7.15	-2.95	-1.17	-2.22	-4.79	1.03	-2.86	1.02	-6.83	1.15	-1.03	-5.9
RB1	1.53	1.09	-2.91	1.82	2.17	1.49	2.35	2.66	1.39	1.58	-1.58	2.1	1.05	1.82	1.48
RBX1	2.23	2.25	-1.73	1.4	1.46	-1.16	1.54	2.5	1.16	1.27	-1.14	1.73	1.32	1.71	1.61
RELA	-1.04	1.9	-6.33	2.73	2.72	-1.46	3.18	2.78	1.98	1.83	-1.05	1.54	1.52	1.3	2.78
RELN	-3.32	-4.26	1.83	-6.16	-6.16	-3.01	-6.16	1.59	-3.92	-2.38	3.53	-5.43	-1.17	-2.45	-3.97
RET	4.1	-1.72	1.51	3.41	-7.47	-3.65	-1.06	4.22	-1.58	1.46	2.74	-6.58	1.33	1.18	-1.37
RFC3	-1.03	1.93	1.82	1.51	1.16	-1.04	1.44	-2.84	-1.07	2.14	1.19	1.5	-1.15	1.92	-2.06
RFC4	4.01	4.47	-6.53	5.79	1.93	1.17	3.42	1.53	1.41	6.59	-1.8	2.14	1.54	4.81	1.22
RHOA	2.48	1.76	-1.84	1.76	2.59	-2.79	2.64	1.45	1.14	1.01	1.19	1.47	2.34	1.44	1.97
RIN1	1.61	1.56	-6.59	1.37	1.78	1.05	2.14	2.29	1.44	1.14	1.4	1.81	-1.46	2.18	-1.74
RNF43	1.07	-1.19	7.81	-2.68	-2.17	1.31	-1.95	-1.92	1.12	-2.69	-1.14	-1.36	-1.15	1.5	-2.33
RPA3	-1.65	-1.14	6.85	-1.65	-1.65	1.24	-1.65	1.37	2.87	-1.65	1.13	-1.45	-1.41	1.53	-1.65
RPS27A	1.86	1.88	-1.68	1.36	1.61	-1.39	2.69	-1.21	1.05	-1.05	-1.15	2.07	1.59	1.87	1.71
RPS6KA5	-1.3	-1.69	-21.59	-2	1.02	1.21	-1.69	-1.49	-2.5	-1.49	-1.12	-2.08	-1.08	-1.23	-1.24
RPS6KA6	1	-3.2	3.66	-4.62	-4.62	-2.26	-1.24	-2.05	1.02	2.35	2.55	-4.07	-1.13	-1.84	-4.62
RRAS2	3.08	2.48	3.77	2.58	2.03	-1.71	2.73	1.8	1.18	1.23	1.59	1.65	1.08	2.72	3.68
RUNX1	3.84	4.81	-5.3	2.28	2.75	-1.12	1.97	1.41	1.39	1.99	-1.75	1.4	1.97	2.67	4.63
RUNX1T1	-3.42	-4.53	-1.69	-8.79	-33.08	-1.11	-13.36	-6.34	-5.13	-4.93	-1.04	-12.31	1.15	-4.91	-3.07
RXRG	-5.39	1.3	-1.77	-1.68	-10.01	-4.89	-3.46	-4.44	1.57	1.55	4.41	-8.81	1.11	-3.99	-6.44
SETBP1	-3.27	-6.51	-4.91	-2.11	-2.93	1.42	-2.27	-3.46	-4.91	-3.17	1.24	-4.34	-1.76	-2.7	-3.91
SETD2	1.09	-1.32	-1.28	-1.91	-1.07	1.37	-1.35	-1.39	-1.64	-2.72	-1.1	-2.64	-1.24	-1.35	-1.52
SF3B1	1.66	1.75	-2.66	-1.02	1.16	-1.37	-1.1	1.15	-1.11	1.05	1.05	1.02	1.3	1.5	1.16
SFN	2.43	3.79	6.85	1.86	1.54	3.03	2.68	8.06	3.17	1.1	-3.16	3.67	1.04	5.32	-3.03
SFRP1	1.61	1.69	2.43	-2.29	-2.36	-1.67	-1.08	-5.04	-3.05	-2.95	1.53	-7.46	1.1	-3.82	-2.01
SFRP2	-2.08	-1.84	-16.24	1.68	-2.17	-1.99	1.35	2.21	-23.31	-1.3	-1.09	-6.33	2.17	-72.99	4.77
SFRP4	5.99	-25.44	-3.26	3.38	-11.6	-4.49	-1.51	-1.75	-1.23	5.09	-2.37	-4.98	10.63	-14.65	-1.21
SGK2	-1.63	1.5	1.06	-10.62	-10.62	-1.3	-5.14	-1.57	1.04	-1.86	1.81	-1.7	-1.4	1.06	-4.56
SHC1	-1.29	-1.27	-7.53	-1.09	2.78	-1.46	3.58	1.07	-1.6	-2.08	-1.41	1.58	2.05	2.16	1.98
SHC2	-10.9	-14.02	-1.8	-9.34	-20.27	1.31	-5.45	-20.27	-12.89	-2.61	1.26	-17.84	-1.65	-8.07	-2.9
SHC3	-10.1	-3.25	-1.66	-1.33	-18.77	1.31	-9.09	-18.77	-5.97	-1.81	1.29	-16.52	-1.69	-1.66	-18.77
SHC4	2.25	-1.78	7.11	-3.8	-10.32	-5.04	-10.32	-1.25	-2.19	1.26	3.07	-2.6	1.64	-4.11	5.27
SIN3A	-1.03	1.02	-1.25	1.42	1.63	1.15	1.23	1.03	-1.13	1.15	-1.24	1.11	1.08	-1.09	1.26
SIRT4	-1.74	-1.56	2.49	1.1	-11.31	-5.53	-3.91	-1.25	-1.8	1.7	3.24	-9.96	1.71	1.44	1.03
SIX1	-2.44	-1.04	2.49	-4.17	-4.53	-2.21	-3.65	1.99	-2.88	-1.09	3.43	1.38	-1.55	-1.8	1.72
SKP1	1.45	1.34	-1.47	1.15	1.77	-1.48	1.76	1.17	1.03	1.22	-1.11	1.75	1.64	-1.03	1.82
SKP2	1.64	1.48	1.69	3.36	1.25	-1.26	1.49	-1.5	1.07	1.8	1.06	1.47	1.19	-1.07	-1.11
SMAD2	-1.17	-1.33	-1.95	-1.48	-1.33	-1.15	-1.19	-1.75	-1.64	-1.33	1.11	-1.35	1.04	1.29	-1.36
SMAD3	1.18	1.15	-2.09	-1.35	2.2	1.21	-1.56	-1.8	-1.58	-2.15	1.06	-1.68	-1.29	-1.02	1.18
SMAD4	1.08	-1.11	-7.37	-1.11	-1.12	-1.08	-1.34	-1.83	-1.89	-1.02	1.21	-1.75	-1.12	1.12	-1.44
SMAD9	-5.22	-3.35	1.42	-2.98	-5.29	-2.37	-3.02	-4.46	-2.13	-4.43	2.24	-25.6	1.06	-2.67	-2.67
SMARCA4	-2.41	-1.78	-2.46	-1.3	1.23	1.27	1.09	1.04	-1.1	1.55	-1.34	1.26	1.06	1.45	1.57
SMARCB1	1.63	2.44	2.96	1.18	-1.09	1.06	-1.02	-1.27	1.59	1.15	-1.25	1.56	1.18	4.43	1.32
SMC1A	1.1	2.03	4.61	-1.51	-1.1	1.29	-1.05	-1.09	-1.04	-1.15	-1.26	-1.29	-1.03	2.56	-1.69
SMC1B	17.45	22.12	7.85	-1.32	-1.44	1.42	-1.16	-1.44	1.09	31	-1.16	-1.27	-1.23	68.97	-1.44
SMC3	1.38	1.22	1.36	-1.08	1.09	-1.14	1.1	-1.36	-1.16	1.32	-1.05	-1.07	1.19	1.11	1.03
SMO	-1.15	-1.52	1.97	-2.98	-29.37	-1.14	-1.24	-6.2	-2.37	1.32	1.32	-1.24	-1.16	-4.24	-2.28
SOCS1	3.03	2.73	-1.28	-1.25	3.85	-1.18	1.73	-1.11	2.6	1.29	-1.21	1.28	1.42	5.37	-2
SOCS2	-1.21	-1.47	-1.39	-4	-1.96	-1.56	-1.38	-2.47	-1.58	-2.43	1.21	-2.28	1.29	-2.2	-1.96
SOCS3	2.43	1.63	-4.51	-1.05	-1.49	-1.8	2.86	-1.46	1.98	-1.04	-1.71	1.68	3.08	1.3	1.01
SOS1	1.04	-1.34	1.08	-2.02	-1.03	1.08	-1.12	-1.81	-1.37	-1.14	-1.21	-1.4	1.12	1.32	-1.22
SOS2	-1.63	-1.44	1.83	1.02	1.46	1.33	1.2	1.18	-1.67	-1.4	-1.52	-1.56	1.14	-1	1.72
SOST	-1.75	1.34	3.48	-3.25	-3.25	-1.59	1.4	-1.08	1.94	-1.04	4.4	2.27	-2.78	1.16	-3.25
SOX17	1.17	-3.57	9.28	-10.34	-10.34	-1.68	-5	-1.38	1.98	-1.42	1.98	-2.6	-1.18	-4.12	-10.34
SOX9	6.19	6.19	1.7	2.47	1.02	-1.1	1.08	3.92	1.63	3.12	-2.72	-1.56	2.99	2.28	9.91
SP1	1.03	-1.18	-5.16	-1.23	1.42	-1.52	-1.12	-1.34	-1.09	1.12	1.27	-1.39	1.2	2.08	1.3
SPOP	1.07	-1.16	6.06	-2.57	-4.41	-1.23	-2.25	-3.04	-1.78	-1.1	1.71	-2.33	-1.39	-1.18	-3.6
SPP1	50.17	19.86	13.02	8.42	-1.89	-1.43	1.11	6.51	3.39	20.11	-1.37	10.12	1.97	11.54	15.64
SPRY1	-1.1	-2.27	-2.62	-2.6	1.31	-2.89	1.44	1.4	-1.05	-1.5	1.45	-1.58	2	-7.86	3.76
SPRY2	-2.09	-2.31	1.43	-1.76	1.29	1.3	-1.95	-3.23	-4	-2.34	-1.27	-1.98	-1.02	-1	-1.02
SPRY4	1.43	1.49	4.61	1.56	1.13	1.42	3.09	3.69	1.86	1.02	-1.44	1.39	1.01	1.03	1.88
SRC	1.21	1.41	-1.72	-1.08	1.58	1.43	1.13	1.29	-1.26	-1.7	-1.09	-1.2	-1.31	1.08	2.1
SRSF2	-1.06	1.28	2.14	-1.34	-1.33	1.35	-1.07	-1.84	1.15	1.55	-1.12	1.02	-1.21	1.34	-1.57
SSX1	1.58	-2.03	3.84	-2.93	-2.93	-1.43	-2.93	-2.93	-1.87	2.3	3.6	-2.58	-2.51	2.99	-2.93
STAG2	1.56	1.25	-21.39	1.3	1.36	1	1.43	1.52	-1.48	1.38	-1.21	1.09	1.21	1.2	1.89
STAT1	4.1	4.85	-1.42	3.41	11.73	-1.14	-2.24	-1.4	4.4	3.87	1.06	4.43	1.07	1.44	1.48
STAT3	1.55	1.89	-2.66	-1.23	2.21	-1.39	1.07	1.4	1.34	1.22	-1.45	1.66	2.01	1.4	1.17
STAT4	1.89	1.42	1.11	-5.27	1.01	-1.72	-3.82	-2.34	-1.94	-1.77	1.05	-1.41	1.65	1.12	-1.96
STK11	-1.57	-1.22	-1.71	-1.65	-1.78	1.44	1.05	1.11	-1.07	-1.77	-1.18	1.15	-1.22	-1.16	1.15
STMN1	3.16	3.95	2.68	3.77	1.84	2	-2.07	-1.67	-2.15	3.45	-2.15	1.11	1.08	4.19	1.68
SUV39H2	-1.04	1.31	4.04	-1.84	-1.11	1.21	1.02	-3.48	-1.21	1.04	-1.09	-1.22	-1.11	1.14	-1.35
SYK	1.04	1.42	1.13	-1.48	1.81	1.76	1.77	1.61	1.73	-1.38	-2.25	2.24	1.28	1.45	1.77
TBL1XR1	1.55	2	-8.65	1.32	1.66	1.08	1.26	1.38	-1.77	1.91	-1.5	1.29	1.39	1.47	2.18
TCF3	1.14	-1.78	2.07	2.35	1.38	-1.55	1.94	1.55	-1.14	1.39	1.47	1.58	1.06	1.46	2.33
TCF7L1	1.05	1.18	-2.97	-2.32	-4.66	1.71	-1.82	-6.08	-7.99	-1.59	1.03	-9.83	-1.75	-1.29	-1.24
TCL1B	1.29	1.01	7.85	-1.44	-1.44	1.42	-1.44	-1.44	1.09	-1.44	-1.16	-1.27	-1.23	1.75	-1.44
TERT	1.29	1.01	7.85	-1.44	-1.44	1.42	-1.44	-1.44	1.09	2.88	-1.16	-1.27	-1.23	1.75	-1.44
TET2	-1.37	-1.85	-2.01	-1.34	-1.08	1.31	1.04	1.06	-1.97	-1.38	-1.19	1.22	-1.1	-1.29	1.03
TFDP1	1.97	1.73	-1.48	2.1	1.4	-1.13	1.42	2.14	-1.09	1.9	-1.22	1.57	1.39	1.13	1.15
TGFB1	3.34	3.37	1.38	2.82	2.23	-1.47	2.6	2.09	2.31	-1.44	-1.06	2.42	1.56	2.67	1.82
TGFB2	10.45	8.85	2.23	6.53	12.14	-2.48	4.97	8.75	-3.22	1.53	3.07	2.13	-1.24	-4.04	12.42
TGFB3	1.05	1.11	-4.16	1.29	-4.94	-1.64	-1.08	1.07	1	-2.66	1.42	-4.86	1.16	-2.49	4.47
TGFBR2	-2.29	-2.13	-4.44	-1.89	-1.93	-1.37	-1.19	-1.56	-3.98	-4.76	1.14	-2.46	1.2	-4.55	-1.44
THBS1	7.15	4.95	1.7	3.88	-1.07	-2.58	4.63	3.9	-1.22	1.05	-1.82	1.64	4.7	1.36	4.58
THBS4	-1.5	-12.56	-1.61	-1.05	-18.16	-8.87	-1.76	-18.16	-11.55	-1.4	3.32	-15.98	2.67	-2.89	-18.16
THEM4	-1.23	-1.36	2.44	-1.3	-2.36	-1.58	-2.76	-3.07	-1.39	1.15	1.38	-1.95	1.15	-1.06	-1
TIAM1	-1.01	1.19	1.21	-2.86	-2.17	1.05	1.12	1.61	1.34	1.04	-1.77	1.24	1.69	1	-2.05
TLR2	3.97	4.21	-1.04	-1.13	2.13	-1.38	-1.8	-2.97	2.72	-1.54	-1.05	-1.07	1.45	4.47	3.75
TLR4	-1.04	-1.27	2.87	-5.84	-2.14	-1.11	-2	-6.32	-1.81	-2.97	1.14	-3.24	-1.03	-1.82	-1.5
TLX1	-1.44	-1.86	2.1	-2.68	-2.68	-1.31	-2.17	-2.68	-1.71	-2.59	3.01	-2.36	-2.3	-1.07	-2.68
TMPRSS2	1.97	14.76	18.97	-1.85	22.82	-3.92	2.52	-8.03	1.76	4.26	3.17	3.04	1.24	7.97	-3.45
TNC	5.65	5.61	2.19	15.03	-6.09	-3.78	4.76	16.63	1.22	1.95	2.17	1.54	1.74	4.39	7.14
TNF	3.61	3.19	-1.53	-1.13	2.06	1.31	-13.9	-7.64	-1.83	1.6	-1.11	1.09	-1.18	2.55	-1.71
TNFAIP3	3.31	2.79	2.01	1.38	1.09	-1.74	2.51	-2.17	2.9	1.1	1.18	1.63	1.47	7.18	-1.87
TNFRSF10A	1.37	1.02	1.36	-2.54	-1.21	1.33	1.44	1.09	1.35	-2.47	1.03	1.85	-1.37	1	-1.87
TNFRSF10B	3.53	3.16	-2.31	2.4	1.39	-2.12	2.71	-1.12	2.53	-1.03	1.46	4.29	1.46	2.84	1.31
TNFRSF10C	2	-1.85	1.05	-2.82	-1.06	-1.74	1.2	-7.13	1.91	-1.59	1.68	-1.11	1.04	-1.71	-1.38
TNFRSF10D	-1.25	1.12	3.68	-2.74	-2.14	-1.16	-1.72	-3.72	-1.01	-2.35	1.37	-1.42	-1.18	-1.02	-1.7
TNFSF10	1.77	2.34	-1.02	4.42	4.25	1.2	-2.77	1.62	-1.11	3.77	-1.88	1.19	1.56	3.89	7.96
TNN	-3.61	-4.64	1.68	-4.12	-6.71	-3.28	-3.25	-6.71	-1.42	1.62	3.43	-5.91	-1.04	2.06	-6.71
TNR	1.43	-1.69	9.82	-9.77	-9.77	-2.39	-9.77	-3.25	-1.24	1.59	2.1	-8.6	1.14	1.67	-9.77
TP53	-2.52	-2.27	-17.19	-1.25	1.45	1.3	-1.72	-6.45	-3.98	1.12	-1.55	-1.59	1.2	-1.26	-2.68
TPO	1.04	1.44	3.51	-1.48	-8.03	-3.92	-8.03	-8.03	1.57	1.61	3.17	-7.07	1.24	2.34	-8.03
TRAF7	2.92	4.11	-3.57	1.14	1.25	1.11	1.76	1.71	1.84	-1.01	-1.24	2.33	1.12	2.43	1.47
TSC1	-2.55	-1.67	-10.72	-2.05	-1.48	1.34	-1.43	-1.08	-2.08	-1.73	-1.19	-1.34	-1.12	-1.32	1.76
TSHR	1.29	1.01	7.85	-1.44	-1.44	1.42	-1.44	-1.44	1.09	-1.44	-1.16	-1.27	-1.23	1.75	-1.44
TSLP	-1.37	2.65	4.43	2.98	11.46	-1.87	2.49	-3.82	-2.43	2.04	-1.23	4.01	2.29	8.87	2.44
TSPAN7	-26.98	-2.74	-13.33	-6.3	-11.86	1.14	-3.72	-2.57	-5.98	-5.37	1.03	-10.19	-1.18	-11.98	-75.21
TTK	2.25	3.08	4.72	2.03	1.22	1.52	1.41	-1.03	-1.02	4.22	-1.34	1.73	-1.14	2.84	-1.97
U2AF1	2.03	2.7	1.57	-1.23	1.21	1.32	1.15	-1.03	1.83	1.51	-1.4	1.53	1.06	2.5	1.05
UBB	1.69	1.9	-1.76	1.57	-1.09	-1.05	1.21	1.85	1.29	-1.4	-1.36	1.98	1.42	1.66	1.3
UBE2T	1.76	2.13	3.11	2.44	2.33	1.13	1.37	-1.81	1.13	3.57	1.09	2.04	-1.23	2.37	-1.45
UTY	-1.58	-2.03	3.84	-2.93	-2.93	-1.43	-2.93	-2.93	-1.87	2.47	3.6	-2.58	-2.51	2.14	-2.93
VEGFA	2.16	1.64	3.04	1.63	1.25	1.65	3.45	1.86	1.26	1.56	-1.12	3.13	-1.48	8.7	1.39
VEGFC	-1.83	-1.47	-1.51	5.67	2.13	-1.39	1.5	14.55	2.58	-3.52	1.24	3.31	1.12	2.11	3.89
VHL	1.7	1.3	-1.52	-1.11	1.96	-1.28	2.41	-1.12	-1.06	1.07	-1.2	1.51	1.54	1.13	1.17
WEE1	2.48	2.41	-16.08	1.41	-1.04	1.4	2.34	1.2	-1.46	3.01	-1.32	1.07	-1.06	2.98	1.31
WHSC1	1.52	1.74	1.14	2.18	1.68	1.18	1.65	-1.5	1.1	2.67	-1.21	1.55	1.03	3.85	1.02
WHSC1L1	-2.28	-1.67	-1.4	-2.68	1.11	1.26	-1.25	-2.06	-1.48	-2.43	-1.14	-1.14	-1.11	-2.19	-1.3
WIF1	-1.41	-1.1	6.33	-10.26	-7.03	-1.21	-10.79	-2.12	-1.57	-1.65	1.59	-7.85	-1.31	-1.18	-5.73
WNT10A	-3.41	-1.64	2.57	-1.14	1.49	-1.27	1.38	6.59	1.1	5.95	1.5	2.97	-1.19	1.89	2.18
WNT10B	3	2.49	2.43	-2.14	1.09	-2.27	2.4	-4.65	-2.96	5.24	3.61	-4.09	-1.59	-1.85	-4.65
WNT11	1.36	16.95	8.27	-1.37	-1.37	1.5	-1.37	-1.37	1.15	20.51	-1.1	2.08	-1.37	1.84	16.51
WNT16	-4.69	-6.78	-6.95	-39.22	-39.22	-2.4	-7.3	-3.48	-24.94	-3.15	-1.29	-9.87	3.09	1.5	-2.8
WNT2	1.38	1.33	7.63	-1.47	-2.28	-1.23	-1.33	1.59	1.4	-1.27	1.21	-1.53	1.02	1.45	-2.17
WNT2B	-1.07	1.45	4.15	-5.51	2.33	-2.44	2.13	-1.11	1.26	1.39	3.28	3.68	-1.35	2.6	1.45
WNT3	-10.41	-36.79	-9.43	-3.84	-9.87	-1.18	-1.47	-2.44	-2.6	-6.22	-1.31	-17.03	1.54	-42.37	-8.56
WNT4	-2.3	-1.75	-3.6	-1.05	-12.8	-1.04	-1.01	-1.59	-1.84	2.15	1.27	1.16	-1.22	1.58	-2.18
WNT5A	1.02	1.25	1.1	-2.01	1.3	2.46	1.82	2.95	-1.6	-2.03	-2	-1.75	-1.23	1.97	1.38
WNT5B	-1.12	-1.37	-1.17	3.07	-1.95	-3.23	1.52	-4.39	-2.52	1.91	2.54	-11.62	1.27	-15.78	2.59
WNT6	1.26	-1	10.45	-2.02	-2.9	-1.24	-1.42	-1.46	1.44	-1.09	1.24	-1.1	-1	1.46	-1.93
WNT7A	3.12	4.6	1.03	7.54	1.73	4.83	1.31	4.16	1.71	-3.54	1.3	4.08	-6.28	3.76	2.82
WNT7B	4.04	6.28	1.04	5.22	5.22	-1.76	3.25	7.58	2.33	1.01	1.21	5.62	1.46	4.99	6.54
WT1	4.15	1.04	1.62	-1.6	-6.95	-3.39	-5.61	-6.95	1.36	2.31	3.67	-6.12	-1.08	3.07	-6.95
XPA	-4.54	-4.62	1.34	-2.46	1.14	1.18	-1.53	1	-1.11	-2.12	-1.33	-1.48	1.13	-12.76	1.06
XRCC4	2.62	1.76	2.14	-1.51	1.38	-1.11	1.74	6.43	2.04	1.26	-1.17	1.69	1.3	1.78	1.29
YES1	1.13	1.26	1.12	-1.32	1.4	1.16	1.51	1.37	-1.29	1.78	-1.22	1.43	1.05	1.85	1.62
ZAK	1.73	2.31	-1.2	1.22	-1.78	-1.17	1.68	3.51	-1.1	-1.06	1.14	-1.35	1.03	1.03	-1.25
ZBTB16	-169.61	-117.3	-15.03	-169.61	-89.14	1.38	-136.85	-75.22	-107.86	-21.81	1.45	-149.32	-2	-67.55	-169.61
ZBTB32	-1.21	-1.56	2.5	-2.08	-1.18	-1.1	2.75	-2.25	4.19	1.84	2.48	1.76	-2.25	6.13	-2.25
ZIC2	-3.98	1.45	2.83	3.41	16.08	-1.95	7.16	3.59	-1.27	1.3	2.65	6.99	-1.36	13.55	7.22
ZNRF3	-1.12	-1.72	-2.87	-1.27	-1.96	-3.16	-1.14	-2.53	-1.58	1.39	2.02	-3.8	1.57	-1.23	-1.39
ACAD9	-1.71	-1.28	-23.95	-1.19	-1.58	1.11	-1.6	-1.51	-1.59	-1.6	-1.46	1.05	1.32	1.14	-1.06
AGK	-1.32	-2.27	1.54	1.06	1.18	1.09	1.03	-1.13	-1.36	-1.2	1.13	-1.27	-1.24	-1.87	-1.1
AMMECR1L	1.05	-1.21	-1.5	1.13	-1.11	-1.42	1.3	1.76	-1.02	-1.1	1.3	-1.45	1.09	-1.1	1.13
C10orf76	-1.15	-1.65	1.06	-1.02	1.07	-1.19	1.55	1.25	-1.31	-1.62	1.11	1.38	1.08	-3.79	1.13
CC2D1B	-1.33	-4.28	8.2	3.86	-1.63	-3.02	-2.14	-1.65	-3.94	2.09	2.91	-5.45	1.04	1.01	1.51
CNOT10	1.01	-1.12	1.18	-2.33	-1.4	1.18	-1.16	-1.57	-1.17	-1.34	-1.13	-1.59	-1.04	-1.15	-1.53
CNOT4	-1.06	-1.32	-8.45	-1.21	-1.02	1.03	1.03	1.58	-1.32	-1.46	-1.02	-1.49	-1.01	-1.38	1.16
COG7	-2.92	-2.59	-12.27	-2.04	-1.12	1.37	-1.31	-1.59	-1.22	-1.52	-1.15	-1.43	-1.19	1.21	1.58
DDX50	1.28	-1.26	1.65	-1.06	-1.14	-1.08	1.03	-1.26	-1.14	1.13	1.11	-1.76	-1.03	-1.2	1.18
DHX16	-2.05	1.11	-1.47	-1.09	-1	-1.51	1.18	-1.03	-1.13	1.09	1.13	-1.32	1.34	1.47	1.25
DNAJC14	2.06	4.38	1.31	2.78	2.44	-4.19	2.07	1.49	-5.46	1.63	1.67	1.39	2.52	3.07	2.99
EDC3	-1.08	-1.2	-2.48	-1.15	-1.19	1.58	-1.06	-1.13	1.08	-1.14	-1.24	-1.05	-1.27	1.26	-1.01
EIF2B4	-1.28	-1.18	-1.17	-1.13	1.31	-1.22	1.19	1.34	-1.08	1.21	1.17	1.08	1.04	-1.12	-1.11
ERCC3	-1.06	1.11	-7.05	-1.47	-1.28	1.26	-1.45	-1.08	-1.49	-1.14	-1.01	-1.87	-1.25	-2.54	-1.25
FCF1	1.21	-1.03	2.53	-1.02	-1.3	-1.42	-1.08	1.07	2.26	1.11	1.39	1.27	1.02	1.11	-1.36
FTSJ2	1.67	2.15	2.99	1.59	2.45	-1.14	1.31	1.99	-1.06	1.07	1.03	1.33	1.11	1.35	1.14
GPATCH3	1.33	3.68	1.8	1.04	-1.98	-3.07	-1.38	1.2	1.75	1.73	3.66	-1.01	-1.19	2.6	1.49
HDAC3	1.16	1.26	-1.24	1.25	1.4	-1.36	1.49	1.23	1.13	1.27	1.04	1.3	1.31	1.38	1.29
MRPS5	1.81	2.15	1.05	1.16	-1.04	1.26	1.4	1.44	1.26	1.03	-1.14	1.9	-1.1	1.36	-1.26
MTMR14	1.14	-1.16	1.08	-2.6	-1.01	1.15	-1.18	-1.38	-1.41	-1.79	-1.14	-1.17	-1.01	1.22	-1.47
NOL7	1.12	1.41	1.58	1.34	1.99	1.27	2.41	2.1	1.23	1.89	-1.25	2.42	-1.01	1.42	1.74
NUBP1	2.94	3.29	1.43	2.4	5.54	-1.29	2.35	2.09	2.79	3.15	1.02	4.96	1.26	1.75	2.66
PIAS1	-1.1	-1.28	1.01	-2.32	-1.36	1.22	-1.28	-1.85	-1.29	-1.83	-1.02	-1.67	-1.2	-1.52	-1.15
PIK3R4	1.57	1.29	-2.03	1.65	1.21	-1.47	1.38	1.29	-1.52	1.31	1.05	1.18	1.4	1.78	2.73
PRPF38A	-1.09	1.17	-33.55	3.34	1.01	-1.08	1.1	-1.46	-1.37	1.04	1.03	-1.24	1.05	1.08	-1.17
RBM45	-1.29	-1.37	-3.5	-1.87	-1.56	-1.14	-1.01	-1.17	-1.67	-1	1.18	-1.88	-1.04	-2.42	-1.16
SAP130	-1.07	1.18	-3.71	1.22	1.29	1.29	-1.8	1.42	1.17	-1.37	-1.18	1.25	-1.1	-1.57	-1.06
SF3A3	1.23	1.6	-1	1.29	-1.19	-1.32	-1.2	-1.05	-1.28	1.17	1.02	-1	1.29	-1.01	-1.11
SLC4A1AP	-1.09	1.08	2.34	-1.71	1.28	1.28	-1.1	-1.12	-1.42	1.41	-1.28	-1.03	-1.01	1.99	-1.31
TLK2	1.24	1.41	1.04	-1.09	1.01	-1.11	-1.06	1.08	1.27	1.03	-1.11	1.21	1.23	1.24	1.36
TMUB2	-1.21	1.01	-8.06	-1.51	1.11	1.17	-1.51	-1.01	-1.29	-1.61	-1.27	-1.15	1.08	-1.25	1.34
TRIM39	1.57	-1.2	1.13	-1.37	1.26	-2.13	1.1	-1.08	1.08	1.16	1.84	-1.2	1.16	1.48	1.16
TTC31	1.39	1.07	-14.32	-1.06	1.02	-1.23	1.16	-1.49	1.07	1.5	1.19	-1.02	1.03	1.07	1.18
USP39	-1.46	-1.12	-1.15	1.07	1.39	1.02	1.24	-1.25	-1.43	1.56	-1.19	1.41	1.17	1.05	1.45
VPS33B	-1.65	-1.55	1.17	-2.46	-1.5	1.11	-1.37	-1.49	-1.17	-2.52	1.14	-1.65	-1.26	-1.61	-1.39
ZC3H14	-1.42	-1.91	-1.37	1.14	1.04	-1.06	-1.18	-1.22	-1.88	-1.33	1.07	-1.38	-1.01	-1.49	-1.07
ZKSCAN5	-2.37	-2.1	-4.3	-1.54	-1.42	1.18	-2.35	-1.24	-1.71	-1.34	-1.05	-1.86	-1.12	-1.14	-1.64
ZNF143	-1.04	-1.28	1.35	-1.03	1.3	1.6	1.69	1.65	-1.14	1	-1.65	1.24	1.03	-1.11	1.02
ZNF346	-2.9	-24.26	-3.11	-1.7	-1.84	-1.14	-2.43	-1.8	-2.79	-1.23	1.4	-4.75	-1.22	-3.1	1.09
ZNF384	-1.6	-1.1	-10.39	-1.3	1.21	1.4	-1.19	-1.35	-1.91	2.66	-1.44	-1.65	1.03	-1.35	1.1

## Sheet: Sheet1
Fold change calculated as pooled normal/each tumor. Negative (-) indicates decrease in tumor compared to normal, positive indicates increase in tumor.
Gene Name	05-01-A027a A4 vs. Norm	05-01-A027a A7 vs. Norm	06-08-A246a vs. Norm	07-07-A241a vs. Norm	07-11-A225a vs. Norm	07-11-A226a vs. Norm	07-12-A198a vs. Norm	WD-21000 vs. Norm	WD-21002 vs. Norm	WD-21003 vs. Norm	WD-21004 vs. Norm	WD-21005 vs. Norm	WD-21006 vs. Norm	WD-21007 vs. Norm	WD-21009 vs. Norm
PD-1 (CD279)	-1.17	-1.51	5.17	-2.18	4.94	-1.07	-2.18	-2.18	2.88	2.85	1.99	-1.92	-1.87	1.15	-2.18
PD-L1 (CD274)	7.82	6.71	-2.25	2.18	9.92	-2.07	2.24	2.13	4.57	1.1	-1.57	5.31	3.26	6.41	-1.26
CDKN2A	37.46	29.61	7.22	18.06	3.25	1.31	1.32	13.47	3.02	34.17	1.19	5.45	-1.56	37.76	2.49
	Normal tissue highlighted
